# Supplementary material for: Enhancement of gemcitabine toxicity and specificity through PI3K/Akt/Nrf2 pathway inhibition in pancreatic cancer
Source: Front Pharmacol. 2026 Feb 16;17:1724989. doi: 10.3389/fphar.2026.1724989 (PMC12950954; doi:10.3389/fphar.2026.1724989)
Supplement: Supplementary file 1 [file Table1.xls]

## Sheet: Sheet0
Top 100 Ingenuity Canonical Pathways	-log(p-value)	Ratio	z-score	Transcripts
0.1 µM gemcitabine
HDR through Homologous Recombination (HRR) or Single Strand Annealing (SSA)	13.7	0.474	6.181	ABRAXAS1,ATRIP,BABAM2,BARD1,BLM,BRCA1,BRCA2,BRIP1,CCNA1,CCNA2,CDK2,CHEK1,CLSPN,DNA2,EME1,EME2,EXO1,FIGNL1,FIRRM,GEN1,H2AX,H2BC11,H2BC26,H2BC5,MRE11,PCNA,POLD3,POLE,POLE2,POLE3,POLH,POLK,RAD51,RAD51AP1,RAD9A,RBBP8,RFC1,RFC2,RFC3,RFC4,RFC5,RMI1,RMI2,RNF168,RNF8,RPA1,RPA2,RTEL1,TIMELESS,TIPIN,TOP3A,TOPBP1,XRCC2,XRCC3
Activation of the pre-replicative complex	13.2	0.743	5.099	CDC45,CDC6,CDC7,CDK2,CDT1,GMNN,MCM10,MCM2,MCM3,MCM4,MCM5,MCM6,MCM7,MCM8,ORC1,ORC6,POLA1,POLA2,POLE,POLE2,POLE3,PRIM1,PRIM2,RPA1,RPA2,RPA4
Role of BRCA1 in DNA Damage Response	12.8	0.525	1.671	ABRAXAS1,ATRIP,BABAM2,BARD1,BLM,BRCA1,BRCA2,BRIP1,CDKN1A,CHEK1,CHEK2,DPF1,E2F1,E2F2,E2F6,E2F7,E2F8,FAAP100,FAAP24,FANCA,FANCB,FANCD2,FANCE,FANCF,FANCG,FANCM,GADD45A,MRE11,MSH2,MSH6,RAD51,RBBP8,RBL1,RFC1,RFC2,RFC3,RFC4,RFC5,RPA1,SMARCD3,SMARCE1,TOPBP1
Hepatic Fibrosis / Hepatic Stellate Cell Activation	10.7	0.365	#NUM!	A2M,AGT,AGTR1,BCL2,COL10A1,COL13A1,COL16A1,COL18A1,COL1A1,COL1A2,COL20A1,COL21A1,COL26A1,COL2A1,COL3A1,COL4A1,COL4A3,COL4A4,COL4A5,COL4A6,COL5A3,COL6A2,COL7A1,COL8A2,COL9A2,CXCL8,CYP2E1,ECE1,EDN1,EGF,FAS,FGF1,FLT1,HGF,IFNAR2,IGFBP5,IL1RAP,IL1RL1,IL6R,KDR,LBP,LEPR,LHX2,LY96,MET,MMP1,MMP2,MMP9,MYH6,MYH7,MYH7B,MYL2,MYL3,MYL4,MYL5,MYL7,MYO18A,NGFR,PDGFB,PDGFD,PGF,REL,SERPINE1,SMAD3,TGFA,TIMP2,TLR4,TN…
Molecular Mechanisms of Cancer	9.5	0.247	-1.254	ADCY1,ADCY2,ADCY5,ADGRA2,ADGRE1,ADGRE2,ADGRF4,ADGRF5,ADGRG1,ADGRL4,ADGRV1,ADORA1,ADRA2C,ADRB2,AGTR1,APC2,ARHGEF4,ARHGEF6,ARHGEF9,AVPR1A,AVPR2,BAK1,BBC3,BCL2,BCL2L11,BIRC2,BIRC3,BMP3,BMP5,BRCA1,CALCRL,CASP10,CASP3,CCND2,CCND3,CCNE1,CCNE2,CDC25A,CDC25C,CDC42,CDH1,CDK2,CDKN1A,CDKN2B,CDKN2C,CDKN2D,CELSR2,CHEK1,CHEK2,CHRM1,CHRM3,CHRM4,CNR1,CRHR1,CRHR2,CTNND1,CXCR2,E2F1,E2F2,E2F6,E2F7,E2F8,EDN1,EDN2,EG…
Cell Cycle Checkpoints	9.22	0.316	8.569	ABRAXAS1,ATRIP,AURKB,BABAM2,BARD1,BIRC5,BLM,BRCA1,BRIP1,BUB1B,CCNA1,CCNA2,CCNE1,CCNE2,CDC25A,CDC25C,CDC45,CDC6,CDC7,CDK1,CDK2,CDKN1A,CENPF,CENPH,CENPI,CENPK,CENPM,CENPN,CENPO,CENPP,CENPQ,CENPU,CHEK1,CHEK2,CLSPN,DNA2,DSN1,DYNC1I1,ERCC6L,EXO1,GTSE1,H2AX,H2BC11,H2BC26,H2BC5,INCENP,ITGB3BP,KIF2C,KNL1,KNTC1,MAD2L1,MCM10,MCM2,MCM3,MCM4,MCM5,MCM6,MCM7,MCM8,MRE11,NDC80,ORC1,ORC6,PKMYT1,PSMD2,RAD9A,RBBP8,…
Osteoarthritis Pathway	8.07	0.315	2.309	ACAN,AGER,ALPG,ALPP,ANKH,ANXA2,C1QTNF4,CASP1,CASP10,CASP3,CCN4,COL10A1,COL2A1,CREB3L2,CREB3L3,CREB3L4,CREB5,CXCL8,CXCR2,DCN,DDIT4,DLX5,FGF8,FRZB,FZD2,FZD5,FZD8,GDF5,GLI1,GLI3,GREM1,H19,IL1RAP,IL1RL1,ITGA1,ITGA10,ITGA11,ITGA7,ITGA9,ITGB8,LEF1,LRP1,MMP1,MMP10,MMP3,MMP9,MTF1,NOS2,P2RX7,PGF,PPARD,PRKAG1,PTCH2,PTGS2,PTHLH,REL,S100A8,S100A9,S1PR3,SDC4,SLC39A8,SMAD3,SMAD6,SMO,SPHK1,SPP1,TCF7,TCF7L1,TCF7…
Pulmonary Fibrosis Idiopathic Signaling Pathway	8.05	0.291	-1.802	ACTA1,ACTC1,ACTG1,ADAMTS1,AREG,BBC3,BCL2,BIRC5,CCN4,CDH1,COL10A1,COL13A1,COL16A1,COL18A1,COL1A1,COL1A2,COL20A1,COL21A1,COL26A1,COL2A1,COL3A1,COL4A1,COL4A3,COL4A4,COL4A5,COL4A6,COL5A3,COL6A2,COL7A1,COL8A2,COL9A2,CXCL12,EDN1,EFNB2,EIF4EBP2,EPHB3,EZH2,FGF9,FOS,FZD2,FZD5,FZD8,GLI1,IL11,LEF1,MAP2K1,MAP2K3,MAP2K6,MAPK11,MMP1,MMP10,MMP11,MMP14,MMP19,MMP2,MMP25,MMP3,MMP9,MTF2,NOTCH2,NOTCH3,PDGFB,PDGFD,PI…
Collagen degradation	7.81	0.469	-3.651	COL10A1,COL13A1,COL14A1,COL16A1,COL18A1,COL1A1,COL1A2,COL26A1,COL2A1,COL3A1,COL4A1,COL4A3,COL4A4,COL4A5,COL4A6,COL5A3,COL6A2,COL7A1,COL8A2,COL9A2,ELANE,MMP1,MMP10,MMP11,MMP14,MMP19,MMP2,MMP3,MMP9,PHYKPL
Extracellular matrix organization	7.76	0.393	-2.777	ACAN,ADAM12,ADAM19,ASPN,BCAN,BGN,CEACAM1,COL10A1,COL18A1,COL1A1,COL1A2,COL2A1,COL3A1,COL4A1,COL4A3,COL4A4,COL4A5,COL4A6,COL5A3,COL6A2,COL7A1,COL9A2,COMP,DCN,FMOD,ITGA1,ITGA7,ITGA9,LAMA4,LAMB3,LAMC2,MATN1,NID2,PDGFB,PTPRS,SERPINE1,SH3PXD2A,SPARC,TNC,TNXB,VCAN,VTN
S100 Family Signaling Pathway	7.68	0.242	-0.966	ABCB1,ABCC1,ADGRA2,ADGRE1,ADGRE2,ADGRF4,ADGRF5,ADGRG1,ADGRL4,ADGRV1,ADORA1,ADRA2C,ADRB2,AGER,AGTR1,ANXA2,AREG,ATP5F1D,AVPR1A,AVPR2,BCL2,BCL3,CACNA1A,CACNA1D,CACNA1I,CACNA2D2,CACNG2,CACNG4,CACNG6,CACNG7,CACNG8,CALCRL,CALML5,CASP3,CATSPER1,CCL20,CD36,CDH1,CDKN1A,CELSR2,CHRM1,CHRM3,CHRM4,CNR1,CREB3L2,CREB3L3,CREB3L4,CREB5,CRHR1,CRHR2,CXCL8,DLC1,EGF,ERBB2,EREG,F2RL2,FFAR4,FOS,FZD2,FZD5,FZD8,GABBR1,GA…
Role of Osteoclasts in Rheumatoid Arthritis Signaling Pathway	7.4	0.287	-1.118	ACP5,ADAM12,ADAM19,ADAM21,ADAM33,BCL2,BIRC2,BIRC3,CALML5,CAMK4,CDC42,CDH1,COL10A1,COL13A1,COL16A1,COL18A1,COL1A1,COL1A2,COL20A1,COL21A1,COL26A1,COL2A1,COL3A1,COL4A1,COL4A3,COL4A4,COL4A5,COL4A6,COL5A3,COL6A2,COL7A1,COL8A2,COL9A2,CREB3L2,CREB3L3,CREB3L4,CREB5,CSF1R,FOS,FRZB,GSN,IL1RAP,IL1RL1,LCP2,MAP2K1,MAP2K3,MAP2K5,MAP2K6,MAP3K5,MAPK11,MITF,MMP1,MMP10,MMP11,MMP14,MMP19,MMP2,MMP25,MMP3,MMP9,NAIP,N…
Hereditary Breast Cancer Signaling	7.28	0.355	-1.571	BARD1,BLM,BRCA1,BRCA2,CCND2,CCND3,CDC25C,CDK1,CDKN1A,CHEK1,CHEK2,DDB2,E2F1,EGF,FAAP100,FAAP24,FANCA,FANCB,FANCD2,FANCE,FANCF,FANCG,FANCM,FGF13,GADD45A,H2AX,HGF,MRE11,MSH2,MSH6,PDGFB,PGF,PIK3C2B,PIK3C2G,PIK3R3,RAD51,RASD2,RFC1,RFC2,RFC3,RFC4,RFC5,RPA1,RRAS,RRAS2,SFN,TGFA,VEGFB,XRCC2
Degradation of the extracellular matrix	6.69	0.407	0	A2M,ACAN,ADAMTS1,ADAMTS16,ADAMTS8,BCAN,CAPN12,CAPN6,CAPNS1,CASP3,CAST,CDH1,CTSS,CTSV,DCN,ELANE,FBN2,FBN3,KLK7,LAMB3,LAMC2,MMP1,MMP10,MMP11,MMP14,MMP19,MMP2,MMP3,MMP9,NCSTN,SCUBE1,SPP1,TLL1
Cell Cycle Control of Chromosomal Replication	6.56	0.456	5.099	CDC45,CDC6,CDC7,CDK1,CDK2,CDT1,CHEK2,DNA2,MCM2,MCM3,MCM4,MCM5,MCM6,MCM7,MCM8,ORC1,ORC6,PCNA,POLA1,POLA2,POLE,PRIM1,PRIM2,RPA1,RPA2,RPA4
Collagen chain trimerization	6.51	0.5	-3.838	COL10A1,COL13A1,COL14A1,COL16A1,COL18A1,COL1A1,COL1A2,COL20A1,COL21A1,COL26A1,COL2A1,COL3A1,COL4A1,COL4A3,COL4A4,COL4A5,COL4A6,COL5A3,COL6A2,COL7A1,COL8A2,COL9A2
Assembly of collagen fibrils and other multimeric structures	6.46	0.443	-2.746	COL10A1,COL14A1,COL18A1,COL1A1,COL1A2,COL2A1,COL3A1,COL4A1,COL4A3,COL4A4,COL4A5,COL4A6,COL5A3,COL6A2,COL7A1,COL8A2,COL9A2,CTSS,CTSV,LAMB3,LAMC2,LOX,LOXL1,MMP3,MMP9,PXDN,TLL1
Resolution of Abasic Sites (AP sites)	6.44	0.526	3.13	FEN1,LIG3,MUTYH,NEIL1,NTHL1,PARP2,PCNA,POLD3,POLE,POLE2,POLE3,RFC1,RFC2,RFC3,RFC4,RFC5,RPA1,RPA2,TDG,UNG
Glycosaminoglycan metabolism	6.16	0.344	-0.302	ACAN,B3GNT3,B3GNT4,B3GNT7,B4GAT1,BCAN,BGN,CEMIP,CHST1,CHST13,CHST14,CHST2,CHST7,CHSY3,CSGALNACT2,CSPG4,DCN,FMOD,GLB1L2,GPC2,HAS3,HEXB,HEXD,HPSE,HS3ST6,HS6ST3,HYAL1,HYAL2,HYAL3,IDS,IDUA,LYVE1,NDST2,NDST3,PAPSS2,PRELP,SDC2,SDC4,SLC26A1,SLC9A1,ST3GAL1,VCAN,XYLT1,XYLT2
Serotonin Receptor Signaling	6.14	0.253	-1.387	ABHD3,ADCY1,ADCY2,ADCY5,ADRA2C,ADRB2,ARFGEF2,BCL2,CACNA1A,CACNA1D,CACNA1I,CACNA2D2,CACNG2,CACNG4,CACNG6,CACNG7,CACNG8,CALML5,CASP3,CCNE1,CCNE2,CDC42,CDH1,CDK2,CREB3L2,CREB3L3,CREB3L4,CREB5,CXCL8,DDC,EDN1,FRK,G6PC3,GAP43,GCH1,GNA14,GNA15,GNB1L,GNG13,GNG7,GPLD1,HTR1B,HTR1D,HTR6,HTR7,IL1RL1,KCNJ5,KCNN1,KCNN4,KCNQ2,LCK,MAOB,MAP2K1,MAP2K3,MAP2K5,MAP2K6,MAP3K5,MAPK11,MAPT,MMP2,MMP9,MYL2,MYLK2,MYLK3,NOT…
Integrin cell surface interactions	6.12	0.388	-2.959	CDH1,COL10A1,COL13A1,COL16A1,COL18A1,COL1A1,COL1A2,COL2A1,COL3A1,COL4A1,COL4A3,COL4A4,COL4A5,COL4A6,COL5A3,COL6A2,COL7A1,COL8A2,COL9A2,COMP,ICAM5,ITGA1,ITGA10,ITGA11,ITGA7,ITGA9,ITGB8,KDR,PECAM1,SPP1,THBS1,TNC,VTN
Regulation of TP53 Activity through Phosphorylation	6.07	0.376	4.902	ATRIP,AURKB,BARD1,BLM,BRCA1,BRIP1,CCNA1,CCNA2,CDK2,CHEK1,CHEK2,DNA2,EXO1,MAPK11,MRE11,PRKAG1,RAD9A,RBBP8,RFC2,RFC3,RFC4,RFC5,RMI1,RMI2,RPA1,RPA2,SUPT16H,TAF13,TAF3,TAF4B,TAF5,TAF9B,TOP3A,TOPBP1,TPX2
Hepatic Fibrosis Signaling Pathway	5.93	0.257	-0.436	AGT,AGTR1,APC2,BCL2,CACNA1A,CACNA1D,CACNA2D2,CACNG2,CACNG4,CACNG6,CACNG7,CACNG8,CALML5,CASP3,CDC42,CNR1,COL1A1,COL1A2,COL3A1,CREB3L2,CREB3L3,CREB3L4,CREB5,CXCL8,EDN1,EZH2,FLT1,FOS,FZD2,FZD5,FZD8,GLI1,GLI3,IL1RAP,IL1RL1,IRAK2,ITGA1,ITGA10,ITGA11,ITGA7,ITGA9,ITGB8,KDR,KLF9,LEF1,LEPR,LRP1,LRP5,MAP2K1,MAP2K3,MAP2K5,MAP2K6,MAPK11,MMP1,MYL2,MYL3,MYL4,MYL5,MYL7,MYLK2,MYLK3,NCF2,NFKBIB,NGFR,PDGFB,PDGFD,P…
Role of CHK Proteins in Cell Cycle Checkpoint Control	5.76	0.431	-0.5	BRCA1,CDC25A,CDC25C,CDK1,CDK2,CDKN1A,CHEK1,CHEK2,CLSPN,E2F1,E2F2,E2F6,E2F7,E2F8,MRE11,PCNA,PPM1J,PPP2R3A,RAD9A,RFC1,RFC2,RFC3,RFC4,RFC5,RPA1
Fanconi Anemia Pathway	5.7	0.5	2.982	ATRIP,CENPX,DCLRE1B,EME1,EME2,FAAP100,FAAP24,FANCA,FANCB,FANCD2,FANCE,FANCF,FANCG,FANCI,FANCM,POLN,RPA1,RPA2,UBE2T
Estrogen-mediated S-phase Entry	5.63	0.577	2.673	CCNA1,CCNA2,CCNE1,CCNE2,CDC25A,CDK1,CDK2,CDKN1A,E2F1,E2F2,E2F6,E2F7,E2F8,RBL1,TFDP1
Synthesis of DNA	5.5	0.336	6.403	CCNA1,CCNA2,CCNE1,CCNE2,CDC45,CDC6,CDK2,CDT1,DNA2,FEN1,GINS1,GINS2,GINS3,GINS4,GMNN,MCM2,MCM3,MCM4,MCM5,MCM6,MCM7,MCM8,ORC1,ORC6,PCNA,POLA1,POLA2,POLD3,POLE,POLE2,POLE3,PRIM1,PRIM2,PSMD2,RFC1,RFC2,RFC3,RFC4,RFC5,RPA1,RPA2
Bladder Cancer Signaling	5.38	0.336	0.333	CDH1,CDKN1A,CXCL8,DAPK1,E2F1,E2F2,E2F6,E2F7,E2F8,EGF,ERBB2,FGF1,FGF12,FGF13,FGF8,FGF9,HDAC10,HDAC6,HDAC9,MAP2K1,MMP1,MMP10,MMP11,MMP14,MMP19,MMP2,MMP25,MMP3,MMP9,PGF,RASD2,RASSF1,RBL1,RPS6KA5,RRAS,RRAS2,SUV39H1,TFDP1,THBS1,VEGFB
CREB Signaling in Neurons	5.37	0.235	-1.474	ADCY1,ADCY2,ADCY5,ADGRA2,ADGRE1,ADGRE2,ADGRF4,ADGRF5,ADGRG1,ADGRL4,ADGRV1,ADORA1,ADRA2C,ADRB2,AGTR1,AVPR1A,AVPR2,CACNA1A,CACNA1D,CACNA1I,CACNA2D2,CACNG2,CACNG4,CACNG6,CACNG7,CACNG8,CALCRL,CALML5,CAMK4,CATSPER1,CELSR2,CHRM1,CHRM3,CHRM4,CNR1,CREB3L2,CREB3L3,CREB3L4,CREB5,CRHR1,CRHR2,EGF,F2RL2,FFAR4,FLT1,FZD2,FZD5,FZD8,GABBR1,GABBR2,GNA14,GNA15,GNB1L,GNG13,GNG7,GPR135,GPR137C,GPR150,GPR156,GPR158,GP…
Pancreatic Adenocarcinoma Signaling	5.2	0.328	0	BCL2,BIRC5,BRCA2,CCNE1,CCNE2,CDC42,CDK2,CDKN1A,CDKN2B,CYP2E1,E2F1,E2F2,E2F6,E2F7,E2F8,EGF,ERBB2,GPLD1,HBEGF,HDAC10,HDAC6,HDAC9,JAK3,MAP2K1,MMP9,PGF,PIK3C2B,PIK3C2G,PIK3R3,PLD2,PLD6,PTGS2,RAD51,RALGDS,RBL1,REL,SMAD3,SUV39H1,TFDP1,TGFA,VEGFB
Breast Cancer Regulation by Stathmin1	5.17	0.234	-0.612	ADGRA2,ADGRE1,ADGRE2,ADGRF4,ADGRF5,ADGRG1,ADGRL4,ADGRV1,ADORA1,ADRA2C,ADRB2,AGTR1,ANKHD1,ARHGEF4,ARHGEF6,ARHGEF9,AURKB,AVPR1A,AVPR2,CALCRL,CAMK4,CCND2,CCND3,CDK1,CDK2,CELSR2,CHRM1,CHRM3,CHRM4,CNR1,CREB3L2,CREB3L3,CREB3L4,CREB5,CRHR1,CRHR2,E2F1,E2F2,E2F6,E2F7,E2F8,EGF,F2RL2,FFAR4,FOXM1,FZD2,FZD5,FZD8,GABBR1,GABBR2,GNB1L,GNG13,GNG7,GPR135,GPR137C,GPR150,GPR156,GPR158,GPR162,GPR176,GPR179,GPR19,GPR2…
Cardiac conduction	5.13	0.323	-1.061	ATP1A2,ATP1B2,ATP2B2,CACNA2D2,CACNG4,CACNG6,CACNG7,CACNG8,CASQ2,CES1,CLIC2,FGF12,FGF13,FKBP1B,ITPR1,ITPR2,ITPR3,KCND2,KCNE3,KCNE4,KCNIP1,KCNJ11,KCNJ12,KCNJ14,KCNK1,KCNK15,KCNK5,KCNQ1,MME,NKX2-5,NPPA,NPPC,ORAI1,PLN,SCN1B,SCN3A,SCN3B,SCN5A,SLC8A1,SLC8A2,SLN,TNNI3
Axonal Guidance Signaling	5.1	0.24	#NUM!	ACE,ADAM12,ADAM19,ADAM21,ADAM33,ADAMTS1,ADAMTS10,ADAMTS13,ADAMTS16,ADAMTS17,ADAMTS6,ADAMTS7,ADAMTS8,ARHGEF6,BMP3,BMP5,CDC42,CXCL12,CXCR4,DPYSL5,EFNA2,EFNA3,EFNA4,EFNB1,EFNB2,EGF,EPHA4,EPHB3,ERBB2,FZD2,FZD5,FZD8,GDF7,GLI1,GLI3,GNA14,GNA15,GNB1L,GNG13,GNG7,HHIP,ITGA1,ITGA10,ITGA11,ITGA7,ITGA9,ITGB8,KCNJ12,LINGO1,MAG,MAP2K1,MET,MMP1,MMP10,MMP11,MMP14,MMP2,MMP25,MMP3,MMP9,MYL2,MYL3,MYL4,MYL5,MYL7,NFA…
Colorectal Cancer Metastasis Signaling	4.99	0.269	0.544	ADCY1,ADCY2,ADCY5,BIRC5,CASP3,CDC42,CDH1,EGF,FOS,FZD2,FZD5,FZD8,GNA14,GNA15,GNB1L,GNG13,GNG7,IL6R,JAK3,LEF1,LRP1,LRP5,MAP2K1,MMP1,MMP10,MMP11,MMP14,MMP19,MMP2,MMP25,MMP3,MMP9,MSH2,MSH6,NOS2,PGF,PIK3C2B,PIK3C2G,PIK3R3,PRKAG1,PTGER1,PTGER2,PTGER3,PTGS2,RAC2,RAC3,RALGDS,RASD2,REL,RHOBTB1,RHOJ,RND1,RND2,RND3,RRAS,RRAS2,SMAD3,SMO,TCF7,TCF7L1,TCF7L2,TLR1,TLR10,TLR2,TLR4,TLR5,TNF,VEGFB,WNT11,WNT16,WNT4,…
Gustation Pathway	4.98	0.284	-1.753	ABHD2,ADCY1,ADCY2,ADCY5,ASIC1,ASIC2,ASIC3,CACNA1A,CACNA1D,CACNA1I,CACNA2D2,CACNG2,CACNG4,CACNG6,CACNG7,CACNG8,CATSPER1,CD36,CHRM3,DAGLB,ENTPD2,FFAR4,GABRA3,GABRA4,GABRB1,GABRB2,GABRB3,GABRG2,GNG13,ITPR1,ITPR2,ITPR3,KCNJ11,KCNJ12,KCNN1,KCNN4,KCNQ2,LIPG,LIPM,LPAR6,LRRC8A,LRRC8E,NOTUM,ORAI1,P2RX7,P2RY11,P2RY2,P2RY6,PRKAG1,SCN1B,SCN3A,SCN3B,SCN5A,SCNN1A,SCNN1B,SCNN1G,TAS2R19,TAS2R31,TAS2R4,TRPM4
Wound Healing Signaling Pathway	4.91	0.273	-1.477	CALCA,CNTF,COL10A1,COL13A1,COL16A1,COL18A1,COL1A1,COL1A2,COL20A1,COL21A1,COL26A1,COL2A1,COL3A1,COL4A1,COL4A3,COL4A4,COL4A5,COL4A6,COL5A3,COL6A2,COL7A1,COL8A2,COL9A2,CXCL8,EGF,FOS,HBEGF,IL11,IL15,IL17B,IL1RAP,IL1RL1,KRT17,LAMB3,LAMC2,MAP2K1,MAP2K3,MAP2K5,MAP2K6,MMP1,MMP10,MMP9,MST1,NFKBIB,NGFR,PDGFB,PDGFD,PGF,RASD2,RRAS,RRAS2,SHE,SNAI2,TAC1,TGFA,TNF,TNFRSF1B,TNFSF11,TNFSF12,TNFSF13,TNFSF13B,TNFSF1…
Cellular Effects of Sildenafil (Viagra)	4.7	0.226	-0.57	ACTA1,ACTC1,ACTG1,ADCY1,ADCY2,ADCY5,ADGRA2,ADGRE1,ADGRE2,ADGRF4,ADGRF5,ADGRG1,ADGRL4,ADGRV1,ADORA1,ADRA2C,ADRB2,AGTR1,AVPR1A,AVPR2,BACE1,BCL2,CACNA1A,CACNA1D,CACNA2D2,CACNG2,CACNG4,CACNG6,CACNG7,CACNG8,CALCRL,CALML5,CAPN6,CAPNS1,CASP3,CELSR2,CHRM1,CHRM3,CHRM4,CNGA4,CNR1,CNTF,CREB3L2,CREB3L3,CREB3L4,CREB5,CRHR1,CRHR2,F2RL2,FAS,FFAR4,FZD2,FZD5,FZD8,GABBR1,GABBR2,GNG13,GNG7,GPR135,GPR137C,GPR150,GPR…
Glioblastoma Multiforme Signaling	4.61	0.292	0	APC2,CCND2,CCND3,CCNE1,CCNE2,CDC42,CDK2,CDKN1A,E2F1,E2F2,E2F6,E2F7,E2F8,EGF,FZD2,FZD5,FZD8,ITPR1,ITPR2,ITPR3,LEF1,MAP2K1,NOTUM,PDGFB,PDGFD,PIK3C2B,PIK3C2G,PIK3R3,PLCB1,PLCB4,PLCD1,PLCH2,PLCL2,RAC2,RAC3,RASD2,RHOBTB1,RHOJ,RND1,RND2,RND3,RRAS,RRAS2,SHE,SMO,WNT11,WNT16,WNT4,WNT7A,WNT9A
p53 Signaling	4.58	0.337	0.816	BBC3,BCL2,BIRC5,BRCA1,CCND2,CDK2,CDKN1A,CHEK1,CHEK2,E2F1,FAS,GADD45A,HDAC9,PCNA,PIDD1,PIK3C2B,PIK3C2G,PIK3R3,PMAIP1,PPP1R13B,PRKDC,SERPINE2,SFN,SNAI2,THBS1,TNFRSF10A,TOPBP1,TP53AIP1,TP53BP2,TP53I3,TP73,TRIM29,WT1
BER (Base Excision Repair) Pathway	4.54	0.432	1.886	E2F1,FEN1,LIG3,MAP2K1,MAP2K3,MAP2K5,MAP2K6,NEIL1,NTHL1,PCNA,POLE,RFC1,RFC2,RFC3,RFC4,RFC5,RPA1,TDG,UNG
Ovarian Cancer Signaling	4.51	0.296	-0.277	BCL2,BRCA1,BRCA2,E2F1,E2F2,E2F6,E2F7,E2F8,EDN1,EGF,FGF9,FZD2,FZD5,FZD8,HDAC10,HDAC6,HDAC9,LEF1,MAP2K1,MMP2,MMP9,MSH2,MSH6,PGF,PIK3C2B,PIK3C2G,PIK3R3,PRKAG1,PTGS1,PTGS2,RAD51,RASD2,RBL1,RRAS,RRAS2,SMO,SUV39H1,TCF7,TCF7L1,TCF7L2,TFDP1,VEGFB,WNT11,WNT16,WNT4,WNT7A,WNT9A
Kinetochore Metaphase Signaling Pathway	4.49	0.33	2.858	AURKB,BIRC5,BUB1B,CDK1,CENPH,CENPK,CENPN,CENPO,CENPP,CENPQ,CENPU,CENPW,DNAH10,DNALI1,DSN1,ESPL1,H2AX,INCENP,KIF2C,KNL1,KNTC1,MAD2L1,MASTL,NDC80,NEK2,REC8,SKA1,SKA3,SMC1A,SMC1B,SPC24,SPC25,ZWILCH,ZWINT
Mitotic Prometaphase	4.46	0.278	6.225	AURKB,BIRC5,BUB1B,CCP110,CDCA5,CDK1,CENPF,CENPH,CENPI,CENPJ,CENPK,CENPM,CENPN,CENPO,CENPP,CENPQ,CENPU,CEP135,CEP152,CEP72,CEP76,CEP78,DSN1,DYNC1I1,ERCC6L,FIRRM,HAUS5,HAUS6,HAUS8,HSP90AA1,INCENP,ITGB3BP,KIF2C,KNL1,KNTC1,MAD2L1,MZT2B,NCAPD2,NCAPG,NCAPH,NDC80,NEK2,NINL,SGO1,SKA1,SMC1A,SMC2,SPC24,SPC25,TUBA1A,TUBA3D,TUBA4A,TUBB1,TUBB4A,TUBB8,ZWILCH,ZWINT
Collagen biosynthesis and modifying enzymes	4.45	0.373	-3.8	COL10A1,COL13A1,COL14A1,COL16A1,COL18A1,COL1A1,COL1A2,COL20A1,COL21A1,COL26A1,COL2A1,COL3A1,COL4A1,COL4A3,COL4A4,COL4A5,COL4A6,COL5A3,COL6A2,COL7A1,COL8A2,COL9A2,P4HA3,PPIB,TLL1
Sperm Motility	4.43	0.265	-1.732	AATK,ABHD3,ABL2,CACNA1I,CALML5,CATSPER1,CNGA4,CSF1R,DYRK4,EPHA4,EPHB3,ERBB2,FER,FLT1,FRK,GNA14,GNA15,GNB1L,GNG13,GNG7,ITPR1,ITPR2,ITPR3,JAK3,KDR,KIT,LCK,LMTK3,MAP2K1,MAP2K3,MAP2K5,MAP2K6,MATK,MERTK,MET,NOTUM,NPPA,NPPB,NPPC,NTRK1,NTRK2,PDE1B,PDE1C,PDE4D,PLA2G4C,PLA2G6,PLB1,PLCB1,PLCB4,PLCD1,PLCH2,PLCL2,PNPLA3,PRKAG1,PRKCB,PRKCG,PRKCQ,PRKG2,PTK2B,RET,SLC16A10,SLC9A5,STYK1,SYK,TEK,TIE1,TNK1,TYRO3
Endocannabinoid Cancer Inhibition Pathway	4.41	0.299	0.781	ADCY1,ADCY2,ADCY5,CASP1,CASP10,CASP3,CCND2,CCND3,CCNE1,CCNE2,CDH1,CDKN1A,CNR1,CREB3L2,CREB3L3,CREB3L4,CREB5,DDIT3,GNB1L,LEF1,MAP2K1,MAP2K3,MAP2K5,MAP2K6,MMP2,NOS2,NOS3,PGF,PIK3C2B,PIK3C2G,PIK3R3,PRKAG1,SMPD1,SMPD3,SMPD4,SNAI2,TCF7,TCF7L1,TCF7L2,TRPV1,TWIST1,TWIST2,VEGFB,VIM
ILK Signaling	4.38	0.279	-0.926	ACTA1,ACTC1,ACTG1,ARHGEF6,CASP3,CDC42,CDH1,CREB3L2,CREB3L3,CREB3L4,CREB5,FBLIM1,FLNC,FOS,ITGB8,LEF1,MAP2K6,MMP9,MYH6,MYH7,MYH7B,MYL2,MYL3,MYL4,MYL5,MYL7,MYO18A,NACA,NOS2,PGF,PIK3C2B,PIK3C2G,PIK3R3,PPM1J,PPP2R3A,PTGS2,RAC2,RAC3,REL,RHOBTB1,RHOJ,RND1,RND2,RND3,RPS6KA5,RSU1,SNAI1,SNAI2,TESK1,TGFB1I1,TMSB4X,TNF,VCL,VEGFB,VIM
ATM Signaling	4.37	0.33	2.502	BLM,BRCA1,CBX5,CDC25A,CDC25C,CDK1,CDK2,CDKN1A,CHEK1,CHEK2,CREB3L2,CREB3L3,CREB3L4,CREB5,FANCD2,GADD45A,H2AX,MAPK11,MRE11,PPM1D,PPM1J,PPP2R3A,RAD51,RAD9A,RBBP8,RNF168,RNF8,SMC1A,SMC1B,SMC2,SUV39H1,TOPBP1,TP73
Parkinson's Signaling Pathway	4.35	0.253	-0.471	ACTA1,ACTC1,ACTG1,ALDH1A2,ALDH1L1,ALDH3B1,ALDH5A1,ALDH6A1,ALDH7A1,ATP6V0A1,ATP6V0A2,ATP6V0A4,ATP6V0B,ATP6V0D1,ATP6V0D2,ATP6V1A,ATP6V1B2,ATP6V1C1,ATP6V1C2,ATP6V1D,CACNA1A,CACNA1D,CACNA1I,CACNA2D2,CACNG2,CACNG4,CACNG6,CACNG7,CACNG8,CALML5,CASP1,CASP3,CATSPER1,CNTF,CXCL8,DDC,DDIT3,GRIA1,GRIA3,GRIA4,GRIN1,GRIN3B,GSTM2,IL11,IL15,IL17B,ITPR1,ITPR2,ITPR3,MAOB,MAPK11,MT-ND3,NDUFA13,NDUFB4,NOS2,NOS3,PRKN,…
TP53 Regulates Transcription of Cell Cycle Genes	4.32	0.408	4.025	BTG2,CCNA1,CCNA2,CCNE1,CCNE2,CDC25C,CDK1,CDK2,CDKN1A,CENPJ,E2F1,E2F7,E2F8,GADD45A,PCNA,PLK2,RBL1,SFN,TFDP1,TNKS1BP1
Nucleosome assembly	4.32	0.408	3.9	CENPH,CENPI,CENPK,CENPM,CENPN,CENPO,CENPP,CENPQ,CENPU,CENPW,CENPX,H2AX,H2BC11,H2BC26,H2BC5,HJURP,ITGB3BP,KNL1,MIS18BP1,OIP5
Adrenergic Receptor Signaling Pathway (Enhanced)	4.32	0.278	-0.944	ADCY1,ADCY2,ADCY5,ADRA2C,ADRB2,ATP6V0A1,ATP6V0A2,ATP6V0A4,ATP6V0B,ATP6V0D1,ATP6V0D2,ATP6V1A,ATP6V1B2,ATP6V1C1,ATP6V1C2,ATP6V1D,CACNA1A,CACNA1D,CACNA1I,CACNA2D2,CACNG2,CACNG4,CACNG6,CACNG7,CACNG8,CATSPER1,CNTF,CXCL8,DDC,IL11,IL15,IL17B,ITPR1,ITPR2,ITPR3,MAOB,NOTUM,PLCB1,PLCB4,PLCD1,PLCH2,PLCL2,PRKAG1,PRKCB,PRKCG,PRKCQ,SLC1A2,TNF,TNFSF11,TNFSF12,TNFSF13,TNFSF13B,TNFSF15,TNFSF4,TNFSF9
G-Protein Coupled Receptor Signaling	4.28	0.222	-0.728	ADCY1,ADCY2,ADCY5,ADGRA2,ADGRE1,ADGRE2,ADGRF4,ADGRF5,ADGRG1,ADGRL4,ADGRV1,ADORA1,ADRA2C,ADRB2,AGTR1,AVPR1A,AVPR2,CALCRL,CALML5,CAMK4,CDC42,CELSR2,CHRM1,CHRM3,CHRM4,CNGA4,CNR1,CREB3L2,CREB3L3,CREB3L4,CREB5,CRHR1,CRHR2,CXCR2,DUSP4,EYA2,F2RL2,FFAR4,FOS,FZD2,FZD5,FZD8,GABBR1,GABBR2,GDPD1,GNA14,GNA15,GNB1L,GNG13,GNG7,GPR135,GPR137C,GPR150,GPR156,GPR158,GPR162,GPR176,GPR179,GPR19,GPR22,GPR27,GPR3,GPR37…
Mismatch Repair in Eukaryotes	4.28	0.579	2.714	EXO1,FEN1,MSH2,MSH6,PCNA,RFC1,RFC2,RFC3,RFC4,RFC5,RPA1
Nucleotide catabolism	4.28	0.457	0.5	DNPH1,DPYD,ENTPD1,ENTPD2,ENTPD7,ENTPD8,NT5C1A,NT5M,NUDT1,NUDT16,NUDT18,PNP,SAMHD1,TYMP,UPP1,XDH
RAR Activation	4.2	0.238	-1.616	ADCY1,ADCY2,ADCY5,ADH1B,AKR1C3,ALDH1A2,CDC42,CDKN1A,CDKN2B,CNGA4,CNTF,COL10A1,COL1A1,COL1A2,COL3A1,CRABP1,CRABP2,CREB3L2,CREB3L3,CREB3L4,CREB5,CXCL8,DHRS3,DHRS9,DPF1,EGF,FGF8,FOS,GATA6,GDPD1,GNA14,GNA15,GRIA1,HOXA5,HOXB3,HOXB5,HOXC4,HOXD3,IL11,IL15,IL17B,ITGB3BP,KIT,LRAT,MAP2K1,MAP3K1,MAPK11,MEIS1,MMP1,MMP11,MMP2,MMP3,MMP9,NR2F1,NR2F6,PDE12,PDE1B,PDE1C,PDE4D,PDE5A,PDE6B,PDE6G,PDE8B,PIK3C2B,PIK3C2…
Mitotic G1 phase and G1/S transition	4.2	0.303	-0.898	CCNA1,CCNA2,CCND2,CCND3,CCNE1,CCNE2,CDC25A,CDC45,CDC6,CDK1,CDK2,CDKN1A,CDKN1C,CDKN2B,CDKN2C,CDKN2D,CDT1,DHFR,E2F1,E2F2,E2F6,FBXO5,LIN52,LIN54,LIN9,MCM8,MYBL2,ORC1,ORC6,PCNA,POLA1,POLA2,PRIM1,PRIM2,PSMD2,RBL1,RRM2,TFDP1,TK1,TYMS
Endocannabinoid Neuronal Synapse Pathway	4.18	0.293	-2.874	ADCY1,ADCY2,ADCY5,CACNA1A,CACNA1D,CACNA1I,CACNA2D2,CACNG2,CACNG4,CACNG6,CACNG7,CACNG8,CATSPER1,CNR1,DNAH10,DNALI1,GNA14,GNA15,GNB1L,GNG13,GNG7,GRIA1,GRIA3,GRIA4,GRIN1,GRIN3B,GRM5,ITPR1,ITPR2,ITPR3,KCNJ5,MAPK11,MAPK15,MGLL,NOTUM,PLCB1,PLCB4,PLCD1,PLCH2,PLCL2,PRKAG1,PTGS2,RIMS1,TRPV1
GP6 Signaling Pathway	4.17	0.305	-2	CALML5,COL10A1,COL13A1,COL16A1,COL18A1,COL1A1,COL1A2,COL20A1,COL21A1,COL26A1,COL2A1,COL3A1,COL4A1,COL4A3,COL4A4,COL4A5,COL4A6,COL5A3,COL6A2,COL7A1,COL8A2,COL9A2,GP6,ITPR1,LAMA4,LAMB3,LAMC2,LAT,LCP2,PIK3C2B,PIK3C2G,PIK3R3,PRKCB,PRKCG,PRKCQ,RASGRP2,SYK,VAV1,VAV3
CDX Gastrointestinal Cancer Signaling Pathway	4.08	0.274	-0.962	AXIN2,BLM,BMP3,BMP5,CDK2,CNTF,CXCL8,EFNB1,FOS,FZD2,FZD5,FZD8,GATA6,HBEGF,HNF4A,IL11,IL15,IL17B,IL6R,JAK3,KLF5,LCT,LEF1,MAP2K1,MAPK11,NCF2,PIK3C2B,PIK3C2G,PIK3R3,PTGS2,RAC2,RAC3,REL,SALL4,SLC15A1,SMO,SNAI1,SOX2,TCF7,TCF7L1,TCF7L2,TNF,TNFSF11,TNFSF12,TNFSF13,TNFSF13B,TNFSF15,TNFSF4,TNFSF9,WNT11,WNT16,WNT4,WNT7A,WNT9A
Role of IL-17A in Psoriasis	4.08	0.643	0.378	CCL20,CXCL1,CXCL3,CXCL5,CXCL8,IL17RC,S100A7,S100A8,S100A9
MITF-M-dependent gene expression	4.04	0.326	2.694	ATP6V0A1,ATP6V0B,ATP6V0D1,ATP6V1A,ATP6V1B2,ATP6V1C1,ATP6V1D,BCL2,BIRC7,CDK2,CDKN1A,CEACAM1,DCT,DIAPH1,DPF1,DPF3,GMPR,LEF1,MET,MITF,PMEL,POU3F2,RAB27A,SMARCD3,SMARCE1,TCF7,TCF7L1,TCF7L2,TERT,TRPM1,TYRP1
TP53 Regulates Transcription of Cell Death Genes	3.96	0.409	2.828	BBC3,BCL6,BIRC5,CASP1,CASP10,CHM,FAS,NDRG1,PIDD1,PMAIP1,PPP1R13B,RABGGTA,TNFRSF10A,TNFRSF10D,TP53AIP1,TP53BP2,TP53I3,TP73
Neurovascular Coupling Signaling Pathway	3.96	0.263	-0.516	ABHD3,ADORA1,CACNA1A,CACNA1D,CACNA1I,CACNA2D2,CACNG2,CACNG4,CACNG6,CACNG7,CACNG8,CALML5,CATSPER1,CHRM1,CHRM3,CHRM4,ENTPD1,ENTPD2,ENTPD7,ENTPD8,GABBR1,GABBR2,GABRA3,GABRA4,GABRB1,GABRB2,GABRB3,GABRG2,GRIA1,GRIA3,GRIA4,GRIN1,GRIN3B,GRM5,ITPR1,ITPR2,ITPR3,KCNJ11,KCNJ12,KCNJ14,KCNJ5,KCNN1,KCNN4,MAPT,NOS3,PLA2G4C,PLA2G6,PLB1,PLCB1,PLCB4,PLD2,PNPLA3,PRKAG1,PRKG2,PTGS1,PTGS2,SLC16A1,SLC1A2,TBXA2R,TRPC3,…
Calcium Signaling	3.95	0.266	-2.535	ACTA1,ACTC1,AKAP5,ATP2B2,CACNA1A,CACNA1D,CACNA1I,CACNA2D2,CACNG2,CACNG4,CACNG6,CACNG7,CACNG8,CALML5,CAMK4,CAMKK1,CASQ2,CATSPER1,CHRNA10,CHRNA3,CHRNA4,CHRNE,CREB3L2,CREB3L3,CREB3L4,CREB5,GRIA1,GRIA3,GRIA4,GRIN1,GRIN3B,HDAC10,HDAC6,HDAC9,ITPR1,ITPR2,ITPR3,MYH6,MYH7,MYH7B,MYL2,MYL3,MYL4,MYL5,MYL7,MYO18A,NFATC3,PNCK,PRKAG1,RCAN2,RCAN3,SLC8A1,SLC8A2,TNNC1,TNNI3,TRPC3,TRPC6,TRPV6
GABAergic Receptor Signaling Pathway (Enhanced)	3.92	0.293	-0.801	ADCY1,ADCY2,ADCY5,ALDH5A1,CACNA1A,CACNA1D,CACNA1I,CACNA2D2,CACNG2,CACNG4,CACNG6,CACNG7,CACNG8,CATSPER1,CNTNAP1,GABBR1,GABBR2,GABRA3,GABRA4,GABRB1,GABRB2,GABRB3,GABRG2,GLS,GNB1L,GNG13,GNG7,GRIN1,GRIN3B,ITPR1,ITPR2,ITPR3,KCNJ5,NLGN3,NRXN2,NRXN3,PRKAG1,SLC12A5,SLC32A1,SLC38A3,SLC6A12
Opioid Signaling Pathway	3.91	0.253	-1.753	ADCY1,ADCY2,ADCY5,CACNA1A,CACNA1D,CACNA1I,CACNA2D2,CACNG2,CACNG4,CACNG6,CACNG7,CACNG8,CALML5,CAMK4,CATSPER1,CDC42,CLTB,CREB3L2,CREB3L3,CREB3L4,CREB5,EGR4,FOS,FOSB,FRK,GNA14,GNA15,GNB1L,GNG13,GNG7,GRIN1,GRIN3B,GRK7,ITPR1,ITPR2,ITPR3,KCNJ5,LCK,LEF1,MAP2K1,MAP2K3,MAP2K5,MAP2K6,MAPK15,NOS3,PDE1B,PDE1C,PIK3C2G,PLCB1,PLD2,PRKAG1,PRKCB,PRKCG,PRKCQ,RAC2,RAC3,RASD2,RGS11,RGS14,RGS16,RGS4,RGS9,RPS6KA2,RPS6…
Protein Kinase A Signaling	3.86	0.237	-0.5	ADCY1,ADCY2,ADCY5,ADD2,AKAP3,AKAP5,AKAP7,CALML5,CDC25A,CDC25C,CDKN3,CNGA4,CREB3L2,CREB3L3,CREB3L4,CREB5,DUSP10,DUSP2,DUSP4,DUSP5,DUSP7,EYA2,FLNC,GDPD1,GLI3,GNB1L,GNG13,GNG7,GRK7,H1-0,H1-5,HHAT,ITPR1,ITPR2,ITPR3,LEF1,MAP2K1,MAP3K1,MYL2,MYL3,MYL4,MYL5,MYL7,MYLK2,MYLK3,NFATC3,NFKBIB,NGFR,NOS3,NOTUM,PALM2AKAP2,PDE12,PDE1B,PDE1C,PDE4D,PDE5A,PDE6B,PDE6G,PDE8B,PLCB1,PLCB4,PLCD1,PLCH2,PLCL2,PLD6,PLN,PPP1…
Oxytocin in Brain Signaling Pathway	3.84	0.269	-1.443	ABHD3,ADCYAP1,CACNA1A,CACNA1D,CACNA1I,CACNA2D2,CACNG2,CACNG4,CACNG6,CACNG7,CACNG8,CALML5,CAMKK1,CASP1,CATSPER1,CREB3L2,CREB3L3,CREB3L4,CREB5,DDIT3,GNB1L,GNG13,GNG7,ITPR1,ITPR2,ITPR3,MAP2K1,NLRP1,NLRP10,NLRP14,NLRP9,OXT,PIK3C2B,PIK3C2G,PIK3R3,PLA2G4C,PLA2G6,PLB1,PNPLA3,PRKCB,PRKCG,PRKCQ,PTGS1,PTGS2,PTPN1,PYCARD,RASD2,RGS2,RRAS,RRAS2,SLC12A5,TLR4,TNF,TRPV1
Class A/1 (Rhodopsin-like receptors)	3.82	0.244	0.111	ADORA1,ADRA2C,ADRB2,AGT,AGTR1,APLN,AVPR1A,AVPR2,CCK,CCL20,CHRM1,CHRM3,CHRM4,CNR1,CX3CL1,CXCL1,CXCL11,CXCL12,CXCL2,CXCL3,CXCL5,CXCL8,CXCR2,CXCR4,CXCR5,ECE1,EDN1,EDN2,F2RL2,FFAR4,GAL,GNRHR2,GPR37L1,GPR4,GPR68,GRP,HCAR1,HRH1,HTR1B,HTR1D,HTR6,HTR7,INSL3,KISS1R,LPAR5,LPAR6,LTB4R2,MC1R,NMBR,NMU,NMUR1,NPW,NPY1R,NTS,NTSR2,OXER1,OXGR1,OXT,P2RY11,P2RY2,P2RY6,PLPPR3,PROK2,PROKR1,PSAP,PTAFR,PTGER1,PTGER2,PTG…
Ion channel transport	3.79	0.273	1.131	ANO1,ANO3,ANO8,ANO9,ASIC1,ASIC2,ASIC3,ATP10D,ATP1A2,ATP1B2,ATP2B2,ATP6V0A1,ATP6V0A2,ATP6V0A4,ATP6V0B,ATP6V0D1,ATP6V0D2,ATP6V1A,ATP6V1B2,ATP6V1C1,ATP6V1C2,ATP6V1D,ATP8A1,ATP8B1,ATP9A,BEST3,CASQ2,CLIC2,FKBP1B,MCOLN1,MCOLN3,NALCN,NEDD4L,PLN,SCNN1A,SCNN1B,SCNN1G,SGK1,SLC9B1,SLN,TRPA1,TRPC3,TRPC6,TRPM1,TRPM4,TRPV1,TRPV3,TRPV4,TRPV6,WNK4
Role of Osteoblasts in Rheumatoid Arthritis Signaling Pathway	3.78	0.258	0.13	APC2,BCL2,BMP3,CNTF,COL1A1,CTSO,CTSS,CTSV,CTSW,CXCL12,CXCL8,DLX5,FRZB,FZD2,FZD5,FZD8,IL11,IL15,IL17B,IL6R,JAK3,LEF1,LRP1,LRP5,MMP1,MMP10,MMP11,MMP14,MMP19,MMP2,MMP25,MMP3,MMP9,PGF,PIK3C2B,PIK3C2G,PIK3R3,PTGS2,SFRP1,SFRP2,SFRP4,SFRP5,SMAD6,SMO,STAT6,TCF7,TCF7L1,TCF7L2,TNF,TNFSF11,TNFSF12,TNFSF13,TNFSF13B,TNFSF15,TNFSF4,TNFSF9,VEGFB,WNT11,WNT16,WNT4,WNT7A,WNT9A
Cardiac Hypertrophy Signaling (Enhanced)	3.74	0.225	0.209	ACE,ADCY1,ADCY2,ADCY5,ADRA2C,ADRB2,AGT,AGTR1,CACNA1A,CACNA1D,CACNA2D2,CACNG2,CACNG4,CACNG6,CACNG7,CACNG8,CALML5,CNTF,CTF1,CXCL8,CXCR2,DIAPH1,DIAPH3,EDN1,FGF1,FGF12,FGF13,FGF8,FGF9,FZD2,FZD5,FZD8,GDPD1,GNA14,GNA15,GNB1L,GNG13,GNG7,HAND1,HDAC10,HDAC6,HDAC9,HSPB7,IL10RB,IL11,IL15,IL17B,IL17RC,IL17RD,IL1RL1,IL22RA1,IL2RG,IL6R,ITGA1,ITGA10,ITGA11,ITGA7,ITGA9,ITGB8,ITPR1,ITPR2,ITPR3,MAP2K1,MAP2K3,MAP2K…
Formation of the nephric duct	3.73	0.556	0	HOXA6,ID4,LHX1,NPNT,OSR1,PAX2,PCDH19,PLAC8,RET,WFDC2
Acetylcholine Receptor Signaling Pathway	3.73	0.268	-1.54	ACHE,ADAM19,ADCY1,ADCY2,ADCY5,BCL2,CACNA1A,CACNA1D,CACNA1I,CACNA2D2,CACNG2,CACNG4,CACNG6,CACNG7,CACNG8,CALML5,CASP1,CASP10,CASP3,CATSPER1,CHRM1,CHRM3,CHRM4,CHRNA10,CHRNA3,CHRNA4,CHRNE,CREB3L2,CREB3L3,CREB3L4,CREB5,GNA14,GNA15,ITPR1,ITPR2,ITPR3,NCSTN,NGFR,NOS2,NOTUM,PIK3C2B,PIK3C2G,PIK3R3,PLCB1,PLCB4,PLCD1,PLCH2,PLCL2,PRKAG1,PRKCB,PRKCG,PRKCQ,TNF
Regulation of the Epithelial Mesenchymal Transition by Growth Factors Pathway	3.69	0.268	0.603	CDC42,CDH1,CLDN3,EGF,ERBB2,ETS1,FGF1,FGF12,FGF13,FGF8,FGF9,FOS,HGF,ID2,IL6R,JAK3,MAP2K1,MAP2K3,MAP2K5,MAP2K6,MAP3K1,MAPK11,MET,MMP1,MMP2,MMP9,NGFR,PARD6B,PDGFB,PDGFD,PIK3C2B,PIK3C2G,PIK3R3,RASD2,REL,RRAS,RRAS2,SHE,SMAD3,SNAI1,SNAI2,TNF,TNFRSF1B,TNFSF11,TNFSF12,TNFSF13,TNFSF13B,TNFSF15,TNFSF4,TNFSF9,TWIST1,VIM
Chronic Myeloid Leukemia Signaling	3.67	0.249	0.855	ABCB1,ALOX15,AURKB,BCL2,BCL2L11,BIRC5,CALML5,CCND2,CCND3,CDKN1A,CEBPA,E2F1,E2F2,E2F6,E2F7,E2F8,FAS,FOS,FOXM1,FZD2,FZD5,FZD8,GLI1,GLI3,GNB1L,HDAC10,HDAC6,HDAC9,HNRNPA1,HSP90AA1,KLF4,LEF1,LIG3,MAP2K1,mir-196 (includes others),MMP9,NFATC3,NOTCH2,NOTCH3,NOTUM,PIK3C2B,PIK3C2G,PIK3R3,PLCB1,PLCB4,PLCD1,PLCH2,PLCL2,PRKAG1,RAC2,RAC3,RASD2,RBL1,REL,RRAS,RRAS2,SMAD3,SMO,SPP1,SUV39H1,TCF7,TCF7L1,TCF7L2,TFDP1…
Transport of inorganic cations/anions and amino acids/oligopeptides	3.65	0.306	1.567	CTNS,SLC12A5,SLC12A6,SLC15A1,SLC15A2,SLC16A10,SLC17A7,SLC1A1,SLC1A2,SLC1A7,SLC20A1,SLC26A1,SLC26A4,SLC32A1,SLC36A1,SLC38A3,SLC3A2,SLC43A1,SLC4A10,SLC4A3,SLC5A5,SLC6A12,SLC6A14,SLC6A6,SLC7A10,SLC7A2,SLC7A6,SLC7A8,SLC8A1,SLC8A2,SLC9A1,SLC9A3,SLC9A5
Meiotic recombination	3.64	0.38	3.771	BLM,BRCA1,BRCA2,CDK2,DMC1,FIGNL1,FIRRM,H2AX,H2BC11,H2BC26,H2BC5,MRE11,PSMC3IP,RAD51,RBBP8,RPA1,RPA2,TEX15,TOP3A
Glutaminergic Receptor Signaling Pathway (Enhanced)	3.64	0.242	-0.906	ABHD3,ADCY1,ADCY2,ADCY5,CACNA1A,CACNA1D,CACNA1I,CACNA2D2,CACNG2,CACNG4,CACNG6,CACNG7,CACNG8,CALML5,CAMK4,CATSPER1,CREB3L2,CREB3L3,CREB3L4,CREB5,DGKG,DGKH,DGKI,GABBR1,GABBR2,GABRA3,GABRA4,GABRB1,GABRB2,GABRB3,GABRG2,GLS,GNB1L,GPLD1,GRIA1,GRIA3,GRIA4,GRIK2,GRIK3,GRIK4,GRIN1,GRIN3B,GRM4,GRM5,ITPR1,ITPR2,ITPR3,MAPK11,NOTUM,PIK3C2B,PIK3C2G,PIK3R3,PLA2G4C,PLA2G6,PLB1,PLCB1,PLCB4,PLCD1,PLCH2,PLCL2,PLD2,…
Bone Mineralization Signaling Pathway	3.63	0.285	1.093	ANKH,COL1A1,COL1A2,COL3A1,CYP27B1,ENPP3,FGF1,FGF12,FGF13,FGF8,FGF9,FZD2,FZD5,FZD8,GNA14,GNA15,LEF1,NHERF1,NOTUM,NR4A2,PLCB1,PLCB4,PLCD1,PLCH2,PLCL2,SLC20A1,SLC8A1,SMO,SMPD3,SPP1,TCF7,TCF7L1,TCF7L2,TNFSF11,TRPV6,VDR,WNT11,WNT16,WNT4,WNT7A,WNT9A
RHO GTPases Activate Formins	3.59	0.286	5.06	ACTG1,AURKB,BIRC5,BUB1B,CDC42,CENPF,CENPH,CENPI,CENPK,CENPM,CENPN,CENPO,CENPP,CENPQ,CENPU,DIAPH1,DIAPH3,DSN1,DYNC1I1,ERCC6L,FMNL3,INCENP,ITGB3BP,KIF2C,KNL1,KNTC1,MAD2L1,NDC80,SGO1,SKA1,SPC24,SPC25,TUBA1A,TUBA3D,TUBA4A,TUBB1,TUBB4A,TUBB8,ZWILCH,ZWINT
Pulmonary Healing Signaling Pathway	3.56	0.264	1.54	CDC25C,CDC42,CDH1,CXCL12,CXCR4,EGF,ELANE,FOXM1,FRK,FZD2,FZD5,FZD8,HBEGF,KDR,LCK,LEF1,MAPK11,MMP1,MMP10,MMP11,MMP14,MMP19,MMP2,MMP25,MMP3,MMP9,NGFR,NOTCH2,NOTCH3,PECAM1,PGF,PRKAG1,PRKCB,PRKCG,PRKCQ,RASD2,RRAS,RRAS2,SMO,TCF7,TCF7L1,TCF7L2,THBS1,TLR2,TLR4,TNF,TNFRSF1B,VEGFB,WNT11,WNT16,WNT4,WNT7A,WNT9A
Generic Transcription Pathway	3.55	0.231	2.132	HDAC10,HDAC6,HDAC9,HNF4A,MAML3,MAMLD1,MED16,MED30,MED7,NOTCH2,NOTCH3,NR1D1,NR2E1,NR2E3,NR2F1,NR2F6,NR4A1,NR4A2,NR4A3,NR5A1,NR5A2,PPARD,RARB,RORA,RORB,THRA,VDR,ZFP14,ZFP2,ZFP37,ZNF10,ZNF100,ZNF101,ZNF124,ZNF136,ZNF160,ZNF175,ZNF184,ZNF19,ZNF200,ZNF212,ZNF215,ZNF23,ZNF230,ZNF233,ZNF25,ZNF273,ZNF274,ZNF28,ZNF287,ZNF311,ZNF317,ZNF33B,ZNF347,ZNF382,ZNF394,ZNF430,ZNF446,ZNF45,ZNF468,ZNF473,ZNF486,ZNF49…
Response to elevated platelet cytosolic Ca2+	3.51	0.288	-0.324	A1BG,A2M,ABCC4,APOA1,CD36,CFD,CLEC3B,CTSW,ECM1,EGF,HGF,ISLR,ITIH3,MAGED2,PCDH7,PCYOX1L,PDGFB,PECAM1,PRKCB,PRKCG,PSAP,QSOX1,RAB27B,SCG3,SELENOP,SERPINA3,SERPINA4,SERPINE1,SERPING1,SPARC,SRGN,SYTL4,TF,THBS1,TMSB4X,TUBA4A,VCL,VEGFB
GPCR-Mediated Nutrient Sensing in Enteroendocrine Cells	3.48	0.294	-2.744	ADCY1,ADCY2,ADCY5,CACNA1A,CACNA1D,CACNA1I,CACNA2D2,CACNG2,CACNG4,CACNG6,CACNG7,CACNG8,CATSPER1,CCK,FFAR4,GIP,GNA14,GNA15,GNG13,GNG7,ITPR1,ITPR2,ITPR3,LPAR5,NOTUM,PLCB1,PLCB4,PLCD1,PLCH2,PLCL2,PRKAG1,PRKCB,PRKCG,PRKCQ,PYY
CLEAR Signaling Pathway	3.48	0.246	-1.588	ATP6V0A1,ATP6V0A2,ATP6V0A4,ATP6V0B,ATP6V0D1,ATP6V0D2,ATP6V1A,ATP6V1B2,ATP6V1C1,ATP6V1C2,ATP6V1D,BLOC1S3,CASTOR1,CLN3,CREB3L2,CREB3L3,CREB3L4,CREB5,CTNS,DDIT4,EGF,FLT1,FNIP1,GAA,GLA,GNB1L,HEXB,HGF,HPS5,ITPR1,ITPR2,ITPR3,KDR,MAPK11,MAPK15,MCOLN1,MITF,NEU1,NGFR,NTRK1,NTRK2,PDGFB,PIP4P1,PPM1J,PPP2R3A,PRKAG1,PRKCB,PRKCG,PRKCQ,PRKN,PSAP,RASD2,RRAGC,RRAGD,RRAS,RRAS2,SFN,SLC36A1,TGFA,TLR1,TLR10,TLR2,TLR4…
Post-translational modification: synthesis of GPI-anchored proteins	3.45	0.312	0.378	ALPG,CD52,CNTN4,CPM,GPIHBP1,GPLD1,LSAMP,LY6D,LY6K,LYPD1,LYPD3,LYPD5,LYPD6B,MDGA1,MSLN,NTM,PIGA,PIGC,PIGF,PIGH,PLAUR,PSCA,RAET1G,RTN4RL2,SPRN,TECTA,ULBP2,VNN1,VNN2
GPCR-Mediated Integration of Enteroendocrine Signaling Exemplified by an L Cell	3.44	0.329	0.6	ADCY1,ADCY2,ADCY5,ADCYAP1,ADRB2,CALCA,CCK,GAL,GIP,GNA14,GNA15,GRP,ITPR1,ITPR2,ITPR3,NOTUM,PLCB1,PLCB4,PLCD1,PLCH2,PLCL2,PRKAG1,PYY,SST,SSTR5
Telomere Maintenance	3.42	0.315	4.426	BLM,CCNA1,CCNA2,CDK2,DNA2,DSCC1,FEN1,H2AX,H2BC11,H2BC26,H2BC5,PCNA,PIF1,POLA1,POLA2,POLD3,PRIM1,PRIM2,RFC1,RFC2,RFC3,RFC4,RFC5,RPA1,RPA2,RTEL1,TERT,WRAP53
Interleukin-4 and Interleukin-13 signaling	3.41	0.297	0.174	ALOX15,BCL2,BCL6,BIRC5,CD36,CDKN1A,CEBPD,COL1A2,CXCL8,FCER2,FOS,HGF,HSP90AA1,IL23A,IL2RG,IL6R,JAK3,LBP,MMP1,MMP2,MMP3,MMP9,NDN,NOS2,PTGS2,RORA,SOCS3,SOX2,STAT6,TNF,TNFRSF1B,TWIST1,VIM
Tumor Microenvironment Pathway	3.4	0.267	0	BCL2,CD274,COL1A1,COL1A2,COL3A1,CSPG4,CXCL12,CXCL8,CXCR4,EGF,FAS,FGF1,FGF12,FGF13,FGF8,FGF9,FOS,HGF,IL6R,LEPR,MAP2K1,MMP1,MMP10,MMP11,MMP14,MMP19,MMP2,MMP25,MMP3,MMP9,NOS2,PDGFB,PDGFD,PGF,PIK3C2B,PIK3C2G,PIK3R3,PTGS2,RASD2,REL,RRAS,RRAS2,SLC16A1,SPP1,TNC,TNF,TSLP,VEGFB
DNA Damage Bypass	3.4	0.375	3.771	DTL,PCLAF,PCNA,POLD3,POLE,POLE2,POLE3,POLH,POLK,RAD18,RFC1,RFC2,RFC3,RFC4,RFC5,RPA1,RPA2,USP43
White Adipose Tissue Browning Pathway	3.34	0.281	-2.475	ADCY1,ADCY2,ADCY5,ANGPT2,CACNA1A,CACNA1D,CACNA1I,CACNA2D2,CACNG2,CACNG4,CACNG6,CACNG7,CACNG8,CATSPER1,CREB3L2,CREB3L3,CREB3L4,CREB5,HOXC9,ITPR1,ITPR2,ITPR3,KDR,LDHB,LDHC,LDHD,MAPK11,mir-196 (includes others),NDN,NPPA,NPPB,PLIN1,PRKAG1,PRKG2,RARB,RUNX1T1,SLC16A1,THRA,TRPV1
WNK Renal Signaling Pathway	3.29	0.296	-0.2	AGT,AGTR1,ASIC1,ASIC2,ASIC3,BIRC2,BIRC3,BRCA1,CALML5,ELOB,KLHL3,LRRC8A,LRRC8E,NEDD4,NPPC,OSR1,PIK3C2B,PIK3C2G,PIK3R3,PRKCB,PRKCG,PRKCQ,PRKN,RPS6KA5,SCNN1A,SCNN1B,SCNN1G,SGK1,SLC12A5,SLC12A6,TNF,WNK4
Metallothioneins bind metals	3.22	0.636	-2.646	MT1A,MT1E,MT1F,MT1M,MT1X,MT2A,MT3
Corticotropin Releasing Hormone Signaling	3.21	0.271	0.522	ADCY1,ADCY2,ADCY5,CACNA1A,CACNA1D,CACNA1I,CACNA2D2,CACNG2,CACNG4,CACNG6,CACNG7,CACNG8,CALML5,CAMK4,CATSPER1,CNR1,CREB3L2,CREB3L3,CREB3L4,CREB5,CRH,CRHR1,CRHR2,FOS,GLI1,GLI3,ITPR1,ITPR2,ITPR3,KRT1,MAP2K1,MAPK11,NOS2,NOS3,NR4A1,PRKAG1,PRKCB,PRKCG,PRKCQ,PTCH2,PTGS2,SMO
Effects of PIP2 hydrolysis	3.2	0.444	2.309	DAGLB,DGKG,DGKH,DGKI,ITPR1,ITPR2,ITPR3,MGLL,PRKCQ,RASGRP2,TRPC3,TRPC6
G alpha (q) signalling events	3.2	0.264	0	AGT,AGTR1,AVPR1A,CCK,CHRM1,CHRM3,EDN1,EDN2,F2RL2,FFAR4,GNA14,GNA15,GNG13,GNG7,GPR4,GPR68,GRM5,GRP,HRH1,KISS1R,LPAR5,LPAR6,LTB4R2,NMBR,NMU,NMUR1,NTS,NTSR2,OXT,P2RY11,P2RY2,P2RY6,PIK3R3,PLCB1,PLCB4,PROK2,PROKR1,PTAFR,PTGER1,RGS16,RGS2,RGS4,TAC1,TAC3,TBXA2R,UTS2R
Inhibition of Matrix Metalloproteases	3.2	0.395	1.265	A2M,ADAM12,LRP1,MMP1,MMP10,MMP11,MMP14,MMP19,MMP2,MMP25,MMP3,MMP9,SDC2,TFPI2,TIMP2
