# Supplementary material for: Enhancement of gemcitabine toxicity and specificity through PI3K/Akt/Nrf2 pathway inhibition in pancreatic cancer
Source: Front Pharmacol. 2026 Feb 16;17:1724989. doi: 10.3389/fphar.2026.1724989 (PMC12950954; doi:10.3389/fphar.2026.1724989)
Supplement: Supplementary file 3 [file Table3.xlsx]

## Sheet: Sheet1
Ingenuity Canonical Pathways	-log(p-value)	Ratio	z-score	Transcripts
0.1 µM gemcitabine + 10 µM BD B10
Role of Tissue Factor in Cancer	1.17	0.0962	-2.683	AKT3,CCN1,CXCL1,CXCL8,EGR1,FGG,FLNC,FLT4,FYN,HGF,ITGAV,KDR,MAPK15,PPP2R3A,PTGS2,PTK2B,RPS6KA2,TGFB2,TNFRSF11B,VEGFA
Molecular Mechanisms of Cancer	1.37	0.0825	-2.954	ADCY10,ADCY3,ADGRF4,ADGRG6,ADGRV1,ADORA1,ADRB2,AKT3,ARHGEF10,ARHGEF19,ARHGEF2,ARHGEF4,BMP3,BMP5,BMP8B,BMPR1B,CALCRL,CAMK2B,CDK6,CDKN2C,DAXX,DRD1,F2RL2,FGF2,FYN,GHR,GNG11,GPR146,GPR150,GPR27,GPR35,GPR37,GPR37L1,GRM1,GRM4,HDAC4,HDAC9,HES1,HGF,HHAT,HIPK2,HRH2,HTR1D,HTR6,IL11RA,IL17RB,IL17RC,IL17RE,IL1RL1,ITGAV,LEF1,MTNR1A,MYC,NAIP,NMUR1,NPBWR1,OXTR,PROKR1,PTCH2,RABIF,RAD50,REL,RHOBTB2,RHOH,SHC1,SHE,…
STAT3 Pathway	3	0.144	-2	BMPR1B,CISH,FGF2,FLT4,GHR,HGF,IGF2R,IL11RA,IL17RB,IL17RC,IL17RE,IL1RL1,KDR,MYC,NTRK1,NTRK2,PDGFRA,PDGFRB,TGFB2,VEGFA
PIP3 activates AKT signaling	2.77	0.138	-1.342	AKT3,AREG,CREB1,ERBB4,EREG,FGF1,FGF18,FGF2,FOXO3,FYN,HGF,IL1RAP,IL1RL1,KIT,MYD88,NRG1,NRG2,NTRK2,PDGFRA,PDGFRB
S100 Family Signaling Pathway	1.12	0.0806	-1.664	ADGRF4,ADGRG6,ADGRV1,ADORA1,ADRB2,AGER,AKT3,ANXA1,AREG,CACNA2D2,CACNB4,CACYBP,CALCRL,CAMK2B,CCL20,CD36,CREB1,CXCL8,DRD1,EREG,F2RL2,GPR146,GPR150,GPR27,GPR35,GPR37,GPR37L1,GRM1,GRM4,HRH2,HTR1D,HTR6,IRAK2,ITPR3,LEF1,MAPK15,MTNR1A,MYD88,NMUR1,NPBWR1,NTRK2,OCLN,OXTR,PLA2G4A,PLAT,PLCH2,PLCL1,PROKR1,S100A1,S100A10,S100A13,S100A14,S100A7,S100A8,S100P,TAS1R3,TGFB2,TP63,TPM2,TRPV6,VEGFA,VIPR1,WNT6
RAF-independent MAPK1/3 activation	0	0.0435	NaN	DUSP1
DNA Damage/Telomere Stress Induced Senescence	0.281	0.0714	NaN	H1-5,H2BC13,H2BC26,RAD50
WNT/Ca+ pathway	0.34	0.0758	-1	CREB1,PDE6B,PLCH2,PLCL1,REL
Tumor Microenvironment Pathway	1.74	0.111	-1.886	AKT3,CXCL8,FGF1,FGF12,FGF18,FGF2,FN1,FOXO3,HGF,HLA-F,LEPR,MYC,PTGS2,REL,SLC1A4,SLC2A1,SPP1,TGFB2,TSLP,VEGFA
Role of BRCA1 in DNA Damage Response	1.06	0.113	NaN	ABRAXAS1,ACTB,FANCE,GADD45A,POU2F1,RAD50,SMARCD3,STAT1,UIMC1
WNT/SHH Axonal Guidance Signaling Pathway	1.08	0.0993	0	ADCY10,ADCY3,CAMK2B,FYN,GLI3,ITPR3,LEF1,PTCH2,SEMA3B,SEMA3F,TP63,TRPC3,TRPV6,VANGL2,WNT6
0.1 µM gemcitabine
Role of Tissue Factor in Cancer	2.69	0.245	1.857	BCL2,BIRC5,CASP3,CCN1,CXCL1,CXCL8,EGF,F10,FLNC,FLT1,FOS,FRK,GNA14,GNA15,HBEGF,HGF,KDR,LCK,MAP2K1,MAP2K3,MAP2K5,MAP2K6,MAPK11,MAPK15,MET,MMP1,MMP2,MMP9,NGFR,PDXP,PIK3C2B,PIK3C2G,PIK3R3,PLAUR,PLCB1,PPM1J,PPP2R3A,PRSS3,PTGS2,PTK2B,RASD2,RBL1,RPS6KA2,RPS6KA5,RPS6KA6,RRAS,RRAS2,SNAI1,TGFA,TNF,TNFRSF1B
Molecular Mechanisms of Cancer	9.5	0.247	-1.254	ADCY1,ADCY2,ADCY5,ADGRA2,ADGRE1,ADGRE2,ADGRF4,ADGRF5,ADGRG1,ADGRL4,ADGRV1,ADORA1,ADRA2C,ADRB2,AGTR1,APC2,ARHGEF4,ARHGEF6,ARHGEF9,AVPR1A,AVPR2,BAK1,BBC3,BCL2,BCL2L11,BIRC2,BIRC3,BMP3,BMP5,BRCA1,CALCRL,CASP10,CASP3,CCND2,CCND3,CCNE1,CCNE2,CDC25A,CDC25C,CDC42,CDH1,CDK2,CDKN1A,CDKN2B,CDKN2C,CDKN2D,CELSR2,CHEK1,CHEK2,CHRM1,CHRM3,CHRM4,CNR1,CRHR1,CRHR2,CTNND1,CXCR2,E2F1,E2F2,E2F6,E2F7,E2F8,EDN1,EDN2,EG…
STAT3 Pathway	1.97	0.245	1.46	BCL2,CDC25A,CDKN1A,CISH,CXCR2,EGF,FLT1,HGF,IL10RB,IL17RC,IL17RD,IL1RL1,IL22RA1,IL2RG,IL6R,KDR,MAP2K1,MAP2K3,MAP2K5,MAP2K6,MAP3K12,MAP3K21,MAPK11,NDUFA13,NGFR,NTRK1,NTRK2,PDGFB,PIAS3,RASD2,RRAS,RRAS2,SOCS3,TGFA
PIP3 activates AKT signaling	0.803	0.2	2.043	AREG,CDKN1A,EGF,ERBB2,EREG,FGF1,FGF8,FGF9,FLT3,HBEGF,HGF,IL1RAP,IL1RL1,KIT,KITLG,LCK,MET,NR4A1,NTF4,NTRK2,PDGFB,PIK3AP1,PIK3R3,PRR5,PRR5L,RAC2,SGK1,TGFA,VAV1
S100 Family Signaling Pathway	7.68	0.242	-0.966	ABCB1,ABCC1,ADGRA2,ADGRE1,ADGRE2,ADGRF4,ADGRF5,ADGRG1,ADGRL4,ADGRV1,ADORA1,ADRA2C,ADRB2,AGER,AGTR1,ANXA2,AREG,ATP5F1D,AVPR1A,AVPR2,BCL2,BCL3,CACNA1A,CACNA1D,CACNA1I,CACNA2D2,CACNG2,CACNG4,CACNG6,CACNG7,CACNG8,CALCRL,CALML5,CASP3,CATSPER1,CCL20,CD36,CDH1,CDKN1A,CELSR2,CHRM1,CHRM3,CHRM4,CNR1,CREB3L2,CREB3L3,CREB3L4,CREB5,CRHR1,CRHR2,CXCL8,DLC1,EGF,ERBB2,EREG,F2RL2,FFAR4,FOS,FZD2,FZD5,FZD8,GABBR1,GA…
RAF-independent MAPK1/3 activation	2.08	0.391	2.333	CDK1,DUSP10,DUSP2,DUSP4,DUSP5,DUSP7,IL6R,MAP2K1,PEA15
DNA Damage/Telomere Stress Induced Senescence	1.45	0.268	2.138	CCNA1,CCNA2,CCNE1,CCNE2,CDK2,CDKN1A,H1-0,H1-5,H2AX,H2BC11,H2BC26,H2BC5,HIRA,HMGA1,MRE11
WNT/Ca+ pathway	1.72	0.273	-1	CREB3L2,CREB3L3,CREB3L4,CREB5,FZD2,FZD5,FZD8,NFATC3,NOTUM,PDE6B,PDE6G,PLCB1,PLCB4,PLCD1,PLCH2,PLCL2,REL,SMO
Tumor Microenvironment Pathway	3.4	0.267	0	BCL2,CD274,COL1A1,COL1A2,COL3A1,CSPG4,CXCL12,CXCL8,CXCR4,EGF,FAS,FGF1,FGF12,FGF13,FGF8,FGF9,FOS,HGF,IL6R,LEPR,MAP2K1,MMP1,MMP10,MMP11,MMP14,MMP19,MMP2,MMP25,MMP3,MMP9,NOS2,PDGFB,PDGFD,PGF,PIK3C2B,PIK3C2G,PIK3R3,PTGS2,RASD2,REL,RRAS,RRAS2,SLC16A1,SPP1,TNC,TNF,TSLP,VEGFB
Role of BRCA1 in DNA Damage Response	12.8	0.525	1.671	ABRAXAS1,ATRIP,BABAM2,BARD1,BLM,BRCA1,BRCA2,BRIP1,CDKN1A,CHEK1,CHEK2,DPF1,E2F1,E2F2,E2F6,E2F7,E2F8,FAAP100,FAAP24,FANCA,FANCB,FANCD2,FANCE,FANCF,FANCG,FANCM,GADD45A,MRE11,MSH2,MSH6,RAD51,RBBP8,RBL1,RFC1,RFC2,RFC3,RFC4,RFC5,RPA1,SMARCD3,SMARCE1,TOPBP1
WNT/SHH Axonal Guidance Signaling Pathway	2.35	0.252	1.151	ADCY1,ADCY2,ADCY5,FRK,FZD2,FZD5,FZD8,GLI1,GLI3,HHIP,ITPR1,ITPR2,ITPR3,LCK,LEF1,PARD6B,PIK3C2B,PIK3C2G,PIK3R3,PRKAG1,PTCH2,SEMA3B,SEMA3D,SFN,SFRP1,SHISA2,SMO,TCF7,TCF7L1,TCF7L2,TRPC3,TRPC6,TRPV6,WNT11,WNT16,WNT4,WNT7A,WNT9A
