# Supplementary material for: Enhancement of gemcitabine toxicity and specificity through PI3K/Akt/Nrf2 pathway inhibition in pancreatic cancer
Source: Front Pharmacol. 2026 Feb 16;17:1724989. doi: 10.3389/fphar.2026.1724989 (PMC12950954; doi:10.3389/fphar.2026.1724989)
Supplement: Supplementary file 4 [file Table2.xls]

## Sheet: Sheet0
Top 100 Ingenuity Canonical Pathways	-log(p-value)	Ratio	z-score	Transcripts
0.1 µM gemcitabine + 10 µM BD B10
Role of IL-17A in Psoriasis	7.4	0.643	0	CCL20,CXCL1,CXCL3,CXCL5,CXCL8,IL17RB,IL17RC,S100A7,S100A8
Hepatic Fibrosis / Hepatic Stellate Cell Activation	5.78	0.167	NaN	AGT,CD14,COL10A1,COL16A1,COL21A1,COL24A1,COL26A1,COL4A4,COL6A3,COL7A1,CXCL8,FGF1,FGF2,FLT4,FN1,HGF,IGFBP5,IL1RAP,IL1RL1,KDR,LEPR,MYL3,MYL5,MYL7,PDGFRA,PDGFRB,REL,SERPINE1,STAT1,TGFB2,TNFRSF11B,VEGFA
Extracellular matrix organization	4.58	0.187	-2.236	AGRN,BCAN,COL10A1,COL4A4,COL6A3,COL7A1,DDR2,FGF2,FN1,HSPG2,ITGAV,LAMB2,LAMB3,LAMC2,MATN1,MATN3,SERPINE1,TGFB2,TNXB,VCAN
Regulation of TLR by endogenous ligand	4.26	0.364	0.707	CD14,CD36,FGG,GSDME,S100A1,S100A8,TLR2,TLR6
Post-translational protein phosphorylation	4.07	0.178	-0.688	CCN1,CP,ENAM,FGG,FN1,IGFBP1,IGFBP5,LAMB2,MATN3,MGAT4A,PROC,SCG2,SPARCL1,SPP1,STC2,TF,VCAN,VWA1,WFS1
Cholesterol biosynthesis	3.55	0.296	2.121	ACAT2,DHCR24,FDFT1,FDPS,HMGCR,HMGCS1,PLPP6,SQLE
CLEAR Signaling Pathway	3.39	0.123	0.522	AKT3,ATP6V0D2,ATP6V0E2,ATP6V1C2,ATP6V1E2,ATP6V1G2,BMPR1B,CREB1,FGF2,FLT4,FNIP1,GHR,HGF,HPS3,IGF2R,ITPR3,KDR,MAPK15,NTRK1,NTRK2,PDGFRA,PDGFRB,PPP2R3A,PPP3CC,PRKAB2,PRKN,SESN2,TFEB,TGFB2,TLR2,TLR5,TLR6,TNFRSF11B,VEGFA,ZKSCAN3
Collagen biosynthesis and modifying enzymes	3.35	0.194	-0.277	ADAMTS2,COL10A1,COL14A1,COL16A1,COL21A1,COL24A1,COL26A1,COL4A4,COL6A3,COL7A1,COLGALT2,PLOD1,TLL1
Transcriptional and post-translational regulation of MITF-M expression and activity	3.33	0.216	-0.905	AKT3,CREB1,EPRS1,FOXD3,KIT,LARS1,LEF1,SNAI2,SOX2,TFEB,TFEC
Regulation of Insulin-like Growth Factor (IGF) transport and uptake by IGFBPs	3.22	0.153	-0.688	CCN1,CP,ENAM,FGG,FN1,IGFBP1,IGFBP5,LAMB2,MATN3,MGAT4A,PROC,SCG2,SPARCL1,SPP1,STC2,TF,VCAN,VWA1,WFS1
Osteoarthritis Pathway	3.18	0.126	-0.209	AGER,ALPG,ALPP,CCN4,COL10A1,CREB1,CXCL8,DDR2,DLX5,ELF3,FGF18,FGF2,FN1,FOXO3,GLI3,HDAC4,HES1,IL1RAP,IL1RL1,ITGAV,LEF1,MATN3,PRKAB2,PTCH2,PTGS2,REL,S100A8,SPP1,TLR2,VEGFA
Wound Healing Signaling Pathway	3.17	0.124	-1.095	COL10A1,COL16A1,COL21A1,COL24A1,COL26A1,COL4A4,COL6A3,COL7A1,CXCL8,FGF2,FN1,IL15,IL17B,IL1RAP,IL1RL1,IL5,LAMB3,LAMC2,LTB,MST1,MST1R,SHC1,SHE,SNAI2,STAT1,TAC1,TGFB2,TNFRSF11B,TNFSF4,TRPA1,VEGFA
Iron homeostasis signaling pathway	3.16	0.145	NaN	ATP6V0D2,ATP6V0E2,ATP6V1C2,ATP6V1E2,ATP6V1G2,BMP3,BMP5,BMP8B,BMPR1B,CP,ERFE,FLVCR1,FXN,PDGFRA,PDGFRB,SKP2,SLC11A1,SLC39A14,SLC40A1,STEAP3,TF
Superpathway of Cholesterol Biosynthesis	3.1	0.258	2.646	ACAT2,DHCR24,FDFT1,FDPS,HMGCR,HMGCS1,HMGCS2,SQLE
STAT3 Pathway	3	0.144	-2	BMPR1B,CISH,FGF2,FLT4,GHR,HGF,IGF2R,IL11RA,IL17RB,IL17RC,IL17RE,IL1RL1,KDR,MYC,NTRK1,NTRK2,PDGFRA,PDGFRB,TGFB2,VEGFA
MyD88:MAL(TIRAP) cascade initiated on plasma membrane	2.8	0.214	1	CD14,CD36,FGG,IRAK2,MYD88,S100A1,S100A8,TLR2,TLR6
PIP3 activates AKT signaling	2.77	0.138	-1.342	AKT3,AREG,CREB1,ERBB4,EREG,FGF1,FGF18,FGF2,FOXO3,FYN,HGF,IL1RAP,IL1RL1,KIT,MYD88,NRG1,NRG2,NTRK2,PDGFRA,PDGFRB
CGAS-STING Signaling Pathway	2.65	0.138	-0.688	ATP6V0D2,ATP6V0E2,ATP6V1C2,ATP6V1E2,ATP6V1G2,CCL20,CCL26,CXCL8,GJA1,IL15,IL17B,IL5,LTB,MAP1LC3C,PCDH7,STAT1,STING1,TGFB2,TNFSF4
Collagen chain trimerization	2.65	0.205	-0.333	COL10A1,COL14A1,COL16A1,COL21A1,COL24A1,COL26A1,COL4A4,COL6A3,COL7A1
IL-15 Production	2.49	0.139	-0.5	ABL2,DDR2,ERBB4,FLT4,FYN,IL15,KDR,KIT,MST1R,NTRK1,NTRK2,PDGFRA,PDGFRB,PTK2B,REL,STAT1,TIE1
Transport of bile salts and organic acids, metal ions and amine compounds	2.42	0.155	-0.277	CP,SLC11A1,SLC22A1,SLC22A15,SLC22A4,SLC30A3,SLC39A1,SLC39A14,SLC40A1,SLC44A3,SLC44A4,SLC44A5,SLC6A9
Epoxysqualene Biosynthesis	2.35	1	NaN	FDFT1,SQLE
Choline Degradation I	2.35	1	NaN	ALDH7A1,CHDH
Formation of the nephric duct	2.26	0.278	-0.447	FGF2,HOXA6,ID4,MECOM,PLAC8
NAD Signaling Pathway	2.22	0.126	-1.698	ACADL,AKT3,CD38,FGF2,GJA1,H1-5,H2BC26,HGF,HMGCS2,HSPD1,NMNAT2,PARP9,POLR2J2/POLR2J3,PRKAB2,SIRT5,SOD2,TGFB2,TIPARP,VEGFA
Pathogen Induced Cytokine Storm Signaling Pathway	2.22	0.102	-1.48	CCL20,CCL26,COL10A1,COL16A1,COL21A1,COL24A1,COL26A1,COL4A4,COL6A3,COL7A1,CXCL1,CXCL3,CXCL5,CXCL8,FGG,GSDME,HLA-DQB1,HMGCR,IL15,IL17B,IL1RAP,IL1RL1,IL5,LTB,MAPK15,MYC,MYD88,NLRC4,SLC2A1,STAT1,STAT4,STING1,TGFB2,TLR2,TLR5,TLR6,TNFRSF11B,TNFSF4,VEGFA
Cardiac conduction	2.2	0.131	-1.291	ATP1A2,ATP2B2,CACNA2D2,CAMK2B,FGF12,HIPK2,ITPR3,KCNK12,KCNK3,KCNK9,MME,NKX2-5,PLN,SCN1A,SCN2A,SCN7A,TRDN
Iron uptake and transport	2.2	0.167	0	ATP6V0D2,ATP6V0E2,ATP6V1C2,ATP6V1E2,ATP6V1G2,CP,FLVCR1,SLC40A1,STEAP3,TF
Ketogenesis	2.19	0.333	NaN	ACAT2,BDH2,HMGCS1,HMGCS2
Serotonin Receptor Signaling	2.17	0.0979	-0.302	ADCY10,ADCY3,ADRB2,AKT3,CACNA2D2,CACNB4,CAMK2B,CAV2,CD38,CDK5,CREB1,CXCL8,FGG,FOXO3,FYN,GNG11,GPBAR1,GPLD1,GPR37,H3C3,HTR1D,HTR3E,HTR6,IL1RL1,KCNJ3,KCNN3,MYC,OCLN,PDK1,PLA2G4A,PLA2G7,PLCH2,PLCL1,PLN,PSD4,PTGS2,RHOBTB2,RHOH,SLC9A3,SPR,TGFB2,TGM4,TP63,TRPA1,TRPC3,TRPV6
IL-17A Signaling in Fibroblasts	2.16	0.15	-0.577	AGER,ARID5A,CXCL1,CXCL5,ELF3,FN1,IL17RB,IL17RC,LOX,NFKBIZ,REL,ZC3H12A
Assembly of collagen fibrils and other multimeric structures	2.15	0.164	-1.265	COL10A1,COL14A1,COL24A1,COL4A4,COL6A3,COL7A1,LAMB3,LAMC2,LOX,TLL1
Interleukin-4 and Interleukin-13 signaling	2.14	0.135	-0.775	ANXA1,CD36,CXCL8,FGF2,FN1,FOXO3,FSCN1,HGF,IRF4,MYC,POU2F1,PTGS2,SOX2,STAT1,VEGFA
Fructose metabolism	2.07	0.429	NaN	ALDH1A1,GLYCTK,KHK
Transcriptional Regulation by MECP2	2.05	0.159	0.632	AGO4,CAMK2B,CREB1,CRH,DLL1,GAD1,HIPK2,SOX2,SST,TRPC3
Dissolution of Fibrin Clot	2.05	0.308	-1	PLAT,S100A10,SERPINE1,SERPINE2
Superpathway of Geranylgeranyldiphosphate Biosynthesis I (via Mevalonate)	2.05	0.25	2	ACAT2,FDPS,HMGCR,HMGCS1,HMGCS2
Airway Pathology in Chronic Obstructive Pulmonary Disease	2.03	0.132	NaN	APOM,CCL20,CXCL1,CXCL8,FGF1,FGF12,FGF18,FGF2,IL15,IL17B,IL5,LTB,TGFB2,TNFSF4,TSLP
Epithelial Adherens Junction Signaling	2.01	0.12	1.886	AKT3,ARPC1B,DLL1,FGF1,FYN,HGF,KIF20A,LEF1,MAGI1,MST1,MYL7,NECTIN3,NOTCH2,NOTCH4,PPP2R3A,PRKAB2,SNAI2,TGFB2,TNS1
Amino acids regulate mTORC1	1.98	0.164	-1	ATP6V0D2,ATP6V0E2,ATP6V1C2,ATP6V1E2,ATP6V1G2,CASTOR2,FNIP1,SESN2,SZT2
Cohesin Chromatin Regulation Pathway	1.97	0.106	0.775	ANAPC10,BUB1,CCNB1,CDCA8,CDHR2,DCHS2,H2AC25,H2BC13,H2BC26,MED12L,MYC,PCDH7,PCDHA13,PCDHAC1,PCDHB11,PCDHB12,PCDHB6,PCDHB8,PCDHB9,PCDHGA11,PCDHGA2,PCDHGA4,PCDHGB1,PCDHGB2,POLR2J2/POLR2J3,PPP2R3A,SOX2,STAG3
Role of IL-17F in Allergic Inflammatory Airway Diseases	1.97	0.174	-2.236	CREB1,CXCL1,CXCL5,CXCL8,IL17RB,IL17RC,REL,RPS6KA2
Integrin cell surface interactions	1.95	0.141	-2.887	AGRN,COL10A1,COL16A1,COL4A4,COL6A3,COL7A1,FGG,FN1,HSPG2,ITGAV,KDR,SPP1
Peroxisomal lipid metabolism	1.95	0.207	1.633	ACOX2,ACOX3,AMACR,CROT,HSD17B4,PECR
CSDE1 Signaling Pathway	1.93	0.161	0	AGO4,AKT3,BCYRN1,CDK11A,FN1,HNRNPD,MYC,PIWIL2,SNAI2
ROBO SLIT Signaling Pathway	1.93	0.125	0.5	AKT3,ARPC1B,CDK5,CNTNAP2,FLT4,FYN,HES1,KDR,MYL5,MYL7,NCK1,PAX5,PRDM16,ROBO2,SLIT2,VEGFA
GP6 Signaling Pathway	1.93	0.125	-1.807	AKT3,COL10A1,COL16A1,COL21A1,COL24A1,COL26A1,COL4A4,COL6A3,COL7A1,FCER1G,FGG,FYN,LAMB2,LAMB3,LAMC2,NCK1
tRNA Charging	1.91	0.184	-0.378	EPRS1,FARS2,HARS1,LARS1,PARS2,SARS1,VARS2
Pulmonary Fibrosis Idiopathic Signaling Pathway	1.91	0.101	-1.3	ACTA1,ACTB,AKT3,AREG,CCN4,COL10A1,COL16A1,COL21A1,COL24A1,COL26A1,COL4A4,COL6A3,COL7A1,EGR1,FGF18,FGF2,FN1,FOXO3,HES1,IL11RA,ITGAV,LEF1,NOTCH2,NOTCH4,PDGFRA,PDGFRB,PRKN,PTK2B,REL,RPS6KA2,SERPINE1,TGFB2,WNT6
Multiple Sclerosis Signaling Pathway	1.91	0.11	1.279	C2,C6,CAPN11,CXCL1,CXCL8,DUSP1,HLA-DQB1,HLA-F,IL15,IL17B,IL17RB,IL17RC,IL5,IRF4,LTB,MASP1,PARP9,STAT1,TGFB2,TIPARP,TLR2,TLR5,TLR6,TNFSF4
Serine Biosynthesis	1.89	0.667	NaN	PHGDH,PSAT1
Interleukin-17 signaling	1.88	0.375	NaN	IL17RB,IL17RC,IL17RE
Transport of inorganic cations/anions and amino acids/oligopeptides	1.88	0.13	-1.604	SLC15A2,SLC1A1,SLC1A3,SLC1A4,SLC1A7,SLC26A1,SLC26A4,SLC26A6,SLC34A2,SLC4A4,SLC4A7,SLC7A11,SLC7A2,SLC9A3
Myelination Signaling Pathway	1.87	0.101	-2.263	ADGRG6,AKT3,BMP3,BMP5,BMP8B,BMPR1B,CREB1,ERBB4,FGF2,FYN,GLI3,GPR37,HDAC4,HDAC9,HMGCR,ID4,IGF2R,LAMB2,LAMB3,LAMC2,MTHFD2,NOTCH2,NRG1,NTRK2,PDGFRA,PDGFRB,PDK1,PPP3CC,PTK2B,SLC2A1,SOX2,WNT6,ZEB2
Parkinson's Signaling Pathway	1.87	0.101	-0.928	ACTA1,ACTB,ALDH1A1,ALDH1L1,ALDH5A1,ALDH7A1,ALDH8A1,ATP6V0D2,ATP6V0E2,ATP6V1C2,ATP6V1E2,ATP6V1G2,CACNA2D2,CACNB4,CAMK2B,CXCL8,GPR37,GSTM2,IL15,IL17B,IL5,ITPR3,LTB,PRKN,SLC40A1,TGFB2,TLR2,TLR5,TLR6,TNFSF4,TUBA4A,TUBE1
Tuberculosis Active Signaling Pathway	1.85	0.106	1.177	AKT3,ATP6V0D2,ATP6V0E2,ATP6V1C2,ATP6V1E2,ATP6V1G2,DRAM2,FCER1G,FOXO3,GADD45A,H3C3,HLA-DQB1,IL17RB,IL17RC,IL1RAP,IL1RL1,LTB,MYC,NFKBIZ,PPP3CC,PTGS2,STAT1,STING1,TLR2,TNFRSF11B,TNFSF4
Xenobiotic Metabolism AHR Signaling Pathway	1.84	0.128	1.265	AHRR,ALDH1A1,ALDH1L1,ALDH5A1,ALDH7A1,ALDH8A1,ANKRA2,GSTA4,GSTM2,GSTM4,HDAC4,MGST2,NQO2,REL
Signaling by PDGF	1.84	0.155	-1.667	COL4A4,COL6A3,NCK1,PDGFRA,PDGFRB,PLAT,SPP1,STAT1,THBS4
Role of IL-17A in Arthritis	1.84	0.155	NaN	CCL20,CXCL1,CXCL3,CXCL5,CXCL8,IL17RB,IL17RC,PTGS2,REL
VDR/RXR Activation	1.83	0.141	0	CD14,GADD45A,HES1,IGFBP1,IGFBP5,IL1RL1,MXD1,SEMA3B,SPP1,TGFB2,TRPV6
Class A/1 (Rhodopsin-like receptors)	1.8	0.0994	-2.263	ACKR2,ADORA1,ADRB2,AGT,ANXA1,CCK,CCL20,CXCL1,CXCL3,CXCL5,CXCL8,DRD1,F2RL2,GNRHR2,GPBAR1,GPR35,GPR37,GPR37L1,HRH2,HTR1D,HTR6,KISS1,MTNR1A,NMUR1,NPBWR1,OPN3,OXER1,OXTR,PROK2,PROKR1,SST,TAC1,UTS2B
Neurotransmitter release cycle	1.8	0.175	1.89	APBA1,PPFIA4,RIMS1,SLC1A1,SLC1A3,SLC1A7,SLC22A1
Toll-like Receptor Cascades	1.74	0.188	1.633	CD14,CD36,DNM3,TLR2,TLR5,TLR6
Tumor Microenvironment Pathway	1.74	0.111	-1.886	AKT3,CXCL8,FGF1,FGF12,FGF18,FGF2,FN1,FOXO3,HGF,HLA-F,LEPR,MYC,PTGS2,REL,SLC1A4,SLC2A1,SPP1,TGFB2,TSLP,VEGFA
GDP-glucose Biosynthesis	1.73	0.333	NaN	GCK,HK2,PGM5
Mevalonate Pathway I	1.72	0.25	NaN	ACAT2,HMGCR,HMGCS1,HMGCS2
Degradation of the extracellular matrix	1.72	0.136	0.302	ADAMTS16,ADAMTS9,BCAN,CAPN11,CAPN14,FN1,HSPG2,LAMB3,LAMC2,SPP1,TLL1
Cell junction organization	1.7	0.13	-2.309	ACTB,CDH18,CLDN1,CLDN11,CLDN12,CLDN15,CLDN16,FLNC,LAMB3,LAMC2,LIMS2,NECTIN3
Inhibition of Angiogenesis by TSP1	1.68	0.182	-2	AKT3,CD36,FYN,HSPG2,KDR,VEGFA
Post-translational modification: synthesis of GPI-anchored proteins	1.67	0.129	0	ALPG,ART3,GPIHBP1,GPLD1,LSAMP,LY6D,LYPD1,LYPD6B,PIGM,PSCA,RAET1L,VNN2
Epithelial Membrane Protein Signaling Pathway	1.65	0.11	-2.065	AKT3,BMPR1B,COL10A1,CREB1,FLT4,FYN,GHR,IGF2R,ITGAV,KDR,MYC,NTRK1,NTRK2,PDGFRA,PDGFRB,PTK2B,SHC1,TGFB2,VEGFA
Reelin Signaling in Neurons	1.64	0.116	-1.387	AKT3,ARHGEF10,ARHGEF19,ARHGEF2,ARHGEF39,ARHGEF4,ARPC1B,CAMK2B,CDK5,DNALI1,FYN,LRP8,MAP1B,NECTIN3,PDK1,VLDLR
Smooth Muscle Contraction	1.63	0.163	1.134	ANXA1,ANXA6,DYSF,MYL5,MYL7,PDE5A,TPM2
Metabolism of cofactors	1.63	0.2	0.447	COQ2,COQ3,COQ8A,PRKG2,SPR
Glycosaminoglycan metabolism	1.61	0.117	1.291	AGRN,B3GNT7,BCAN,CHPF2,CHST12,CHST13,CHST2,CHSY3,HSPG2,HYAL1,HYAL3,PRELP,SLC26A1,ST3GAL1,VCAN
G alpha (i) signalling events	1.6	0.101	-1.4	ADCY3,ADORA1,AGT,ANXA1,CCL20,CXCL1,CXCL3,CXCL5,CXCL8,GNG11,GPR37,GPR37L1,GPSM3,GRM4,HTR1D,MTNR1A,NMUR1,NPBWR1,OPN3,OXER1,RGS14,RGS16,RGS20,RGS5,SST,TAS1R3
Ketone body metabolism	1.6	0.3	NaN	BDH2,HMGCS2,OXCT2
Glucose and Glucose-1-phosphate Degradation	1.6	0.3	NaN	GCK,HK2,PGM5
Netrin-1 signaling	1.58	0.159	-0.378	ABLIM2,FYN,NCK1,SLIT2,TRPC3,UNC5A,UNC5C
CREB Signaling in Neurons	1.56	0.0877	-2.714	ADCY10,ADCY3,ADGRF4,ADGRG6,ADGRV1,ADORA1,ADRB2,AKT3,BMPR1B,CACNA2D2,CACNB4,CALCRL,CAMK2B,CREB1,DRD1,F2RL2,FGF2,FLT4,GHR,GNG11,GPR146,GPR150,GPR27,GPR35,GPR37,GPR37L1,GRIK2,GRM1,GRM4,HGF,HRH2,HTR1D,HTR6,IGF2R,ITPR3,KDR,MTNR1A,NMUR1,NPBWR1,NTRK1,NTRK2,OXTR,PDGFRA,PDGFRB,PLCH2,PLCL1,POLR2J2/POLR2J3,PROKR1,SHC1,SHE,TAS1R3,TGFB2,VEGFA,VIPR1
IL-17A Signaling in Gastric Cells	1.56	0.192	NaN	CCL20,CXCL1,CXCL8,IL17RB,IL17RC
Sertoli Cell-Germ Cell Junction Signaling Pathway (Enhanced)	1.55	0.102	0.816	ACTA1,ACTB,ADCY10,AKT3,ARPC1B,CAMK2B,CLDN1,CLDN11,CLDN12,CLDN15,CLDN16,GJA1,IL1RAP,IL1RL1,LAMB2,LAMB3,LAMC2,NECTIN3,OCLN,PPP2R3A,PRKAB2,PRKG2,TGFB2,TNFRSF11B
LXR/RXR Activation	1.55	0.115	0.905	AGT,APOM,CD14,CD36,FDFT1,HMGCR,IL1RAP,IL1RL1,PCYOX1,PON3,PTGS2,REL,S100A8,TF,TNFRSF11B
Warburg Effect Signaling Pathway	1.55	0.115	-2.138	AKT3,FGF2,HGF,HK2,MYC,PDK1,PFKFB4,PHGDH,PRDX1,PRKAB2,PRKN,SLC2A1,TGFB2,TKT,VEGFA
LPS/IL-1 Mediated Inhibition of RXR Function	1.54	0.0973	-1.667	ABCB11,ACOX2,ACOX3,ALDH1A1,ALDH1L1,ALDH5A1,ALDH7A1,ALDH8A1,CD14,CHST12,CHST13,CHST2,FABP4,FABP6,FMO4,FMO5,GAL3ST2,GSTA4,GSTM2,GSTM4,HMGCS1,HMGCS2,IL1RAP,IL1RL1,MGST2,MYD88,NR5A2,SLC27A3,TNFRSF11B
Signaling by Insulin receptor	1.53	0.156	-0.378	ATP6V0D2,ATP6V0E2,ATP6V1C2,ATP6V1E2,ATP6V1G2,PTPRF,SHC1
Signaling by PTK6	1.53	0.145	0	DOK1,ELMO1,ERBB4,EREG,LINC01139,NRG1,NRG2,SFPQ
GPCR-Mediated Integration of Enteroendocrine Signaling Exemplified by an L Cell	1.52	0.132	-0.333	ADCY10,ADCY3,ADRB2,CCK,ITPR3,PLCH2,PLCL1,SST,VIP,VIPR1
Cardiogenesis	1.5	0.185	-0.447	HAND1,HAND2,LEF1,NKX2-5,SMYD1
Pentose Phosphate Pathway	1.48	0.273	NaN	H6PD,PGD,TKT
ABRA Signaling Pathway	1.48	0.125	-0.302	ABLIM2,ACTA1,ACTB,CKMT2,EGR1,HAND2,MYL3,PPP3CC,TPM2,VEGFA,VIL1
Mitochondrial Fatty Acid Beta-Oxidation	1.45	0.162	0	ACAD11,ACADL,ACBD6,ACOT11,ACOT12,DBI
IL-27 Signaling Pathway	1.45	0.112	1.069	AKT3,GADD45G,HLA-F,IL1RAP,IL1RL1,IL5,MYD88,PTGS2,REL,STAT1,TLR2,TLR5,TLR6,TNFRSF11B,TNFRSF9
Pancreatic Secretion Signaling Pathway	1.43	0.0988	0.853	ADCY10,ADCY3,AKT3,ARHGEF10,ARHGEF19,ARHGEF2,ARHGEF4,ATP2B2,CA3,CA8,CADPS2,CCK,CD38,CLCA2,ITPR3,PLCH2,PLCL1,SLC26A6,SLC4A4,SLC4A7,SLC9A3,TRPC3,VIP,VIPR1
Cardiac Hypertrophy Signaling (Enhanced)	1.42	0.0875	-1.298	ADCY10,ADCY3,ADRB2,AGT,AKT3,CACNA2D2,CACNB4,CAMK2B,CXCL8,FGF1,FGF12,FGF18,FGF2,GHR,GNG11,HAND1,HAND2,HDAC4,HDAC9,IL11RA,IL15,IL17B,IL17RB,IL17RC,IL17RE,IL1RL1,IL5,ITGAV,ITPR3,LTB,MYC,NKX2-5,PDE4B,PDE4D,PDE5A,PDE6B,PDK1,PLCH2,PLCL1,PLN,PPP3CC,PTGS2,REL,TGFB2,TNFRSF11B,TNFSF4,WNT6
Semaphorin Neuronal Repulsive Signaling Pathway	1.42	0.109	0	AKT3,BCAN,CDK5,FYN,ITGAV,MYL3,MYL5,MYL7,PDE4B,PDE4D,PRKG2,SEMA3F,SEMA5A,SEMA6A,SEMA6C,VCAN
IL-7 Signaling Pathway	1.42	0.127	-1	AKT3,EBF1,FOXO3,FYN,HGF,MYC,PAX5,SHC1,SLC2A1,STAT1
L1CAM interactions	1.41	0.113	0.535	ACTB,ANK1,ANK2,CD24,DNM3,ITGAV,KIF4B,NRCAM,RPS6KA2,SCN1A,SCN2A,SCN7A,SH3GL2,TUBA4A
Ion channel transport	1.41	0.104	0.688	ANO7,ATP1A2,ATP2B2,ATP6V0D2,ATP6V0E2,ATP6V1C2,ATP6V1E2,ATP6V1G2,BEST4,CAMK2B,CLCA2,CLCNKA,CLCNKB,MCOLN3,PLN,TRDN,TRPA1,TRPC3,TRPV6
Signaling by MST1	1.41	0.4	NaN	MST1,MST1R
